# Supplementary material for: 3-(4-Meth­oxy­phen­yl)-5-methylisoxazole-4-carb­oxy­lic acid
Source: Acta Crystallogr Sect E Struct Rep Online. 2013 Feb 16;69(Pt 3):o388. doi: 10.1107/S1600536813004029 (PMC3588455; doi:10.1107/S1600536813004029)
Supplement: Supplementary file 1 [file e-69-0o388-sup1.cif]

##############################################################################
#                                                                            #
# This CIF contains the data in a paper accepted for publication in          #
# Acta Crystallographica Section E. It conforms to the requirements of       #
# Notes for Authors for Acta Crystallographica Section E, and has been       #
# peer reviewed under the auspices of the IUCr Commission on Journals.       #
#                                                                            #
# Full details of the Crystallographic Information File format               #
# are given in the paper "The Crystallographic Information File (CIF):       #
# a New Standard Archive File for Crystallography" by S. R. Hall, F. H.      #
# Allen and I. D. Brown [Acta Cryst. (1991), A47, 655-685].                  #
#                                                                            #
# The current version of the core CIF dictionary is obtainable from          #
# ftp://ftp.iucr.org/pub/cif_core.dic.                                       #
#                                                                            #
# Software is freely available for graphical display of the structure(s)     #
# in this CIF. For information consult the CIF software page                 #
# http://www.iucr.org/resources/cif/software.                                #
#                                                                            #
# This file may be used for bona fide research purposes within the           #
# scientific community so long as proper attribution is given to the journal # 
# article from which it was obtained.                                        #
#                                                                            #
##############################################################################
data_global
_audit_creation_method     'PLATON <TABLE ACC> option'
_journal_date_recd_electronic     2013-02-06
_journal_date_accepted     2013-02-09
_journal_name_full     'Acta Crystallographica, Section E'
_journal_year     2013
_journal_volume     69
_journal_issue      3
_journal_page_first     o388
_journal_page_last     o388
_journal_paper_category     QO
_journal_paper_doi     10.1107/S1600536813004029
_journal_coeditor_code     HB7037
_publ_contact_author_name     'Dr. M. Mahendra'
_publ_contact_author_address
;
Department of Studies in Physics,
University of Mysore,
Mysore 570 006,
Karnataka State,
India
;
_publ_contact_author_email     mahendra@physics.uni-mysore.ac.in
_publ_contact_author_fax     ?
_publ_contact_author_phone        .91E-306
_publ_section_title
;
3-(4-Methoxyphenyl)-5-methylisoxazole-4-carboxylic acid
;
loop_
    _publ_author_name
    _publ_author_address
    'Chandra'
;
Department of Studies in Physics
Manasagangotri
University of Mysore
Mysore 570 006
India
;
    'Raghu, K.'
;Department of Chemistry
Yuvaraja's College
University of Mysore
Mysore 570 005
India
;
    'Srikantamurthy, N.'
;Department of Chemistry
Yuvaraja's College
University of Mysore
Mysore 570 005
India
;
    'Umesha, K. B.'
;Department of Chemistry
Yuvaraja's College
University of Mysore
Mysore 570 005
India
;
    'Palani, K.'
;SER-CAT, APS
Argonne National Laboratory
Argonne, IL 60439
USA
;
    'Mahendra, M.'
;Department of Studies in Physics
Manasagangotri
University of Mysore
Mysore 570 006
India
;
_publ_section_synopsis     .
data_I
_chemical_name_systematic
;
3-(4-Methoxyphenyl)-5-methylisoxazole-4-carboxylic acid
;
_chemical_name_common     ?
_chemical_formula_moiety     'C12 H11 N O4'
_chemical_formula_sum     'C12 H11 N O4'
_chemical_formula_structural     ?
_chemical_formula_iupac     'C12 H11 N O4'
_chemical_formula_weight     233.22
_chemical_melting_point     ?
_symmetry_cell_setting     monoclinic
_symmetry_space_group_name_H-M     'P 21/c'
_symmetry_space_group_name_Hall     '-P 2ybc'
loop_
    _symmetry_equiv_pos_site_id
    _symmetry_equiv_pos_as_xyz
    1 x,y,z
    2 -x,1/2+y,1/2-z
    3 -x,-y,-z
    4 x,1/2-y,1/2+z
_cell_length_a     6.4147(2)
_cell_length_b     14.6321(6)
_cell_length_c     11.9911(5)
_cell_angle_alpha     90
_cell_angle_beta     97.220(2)
_cell_angle_gamma     90
_cell_volume     1116.57(7)
_cell_formula_units_Z     4
_cell_measurement_reflns_used     2811
_cell_measurement_theta_min     2.21
_cell_measurement_theta_max     28.49
_cell_measurement_temperature     296
_cell_special_details
;
;
_exptl_crystal_description     'block'
_exptl_crystal_colour     'yellow'
_exptl_crystal_size_max     0.20
_exptl_crystal_size_mid     0.15
_exptl_crystal_size_min     0.10
_exptl_crystal_size_rad     ?
_exptl_crystal_density_diffrn     1.387
_exptl_crystal_density_meas     ?
_exptl_crystal_density_method     'Not Measured'
_exptl_crystal_F_000     488
_exptl_absorpt_coefficient_mu     0.105
_exptl_absorpt_correction_type     multi-scan
_exptl_absorpt_process_details     '(SADABS; Bruker, 2009)'
_exptl_absorpt_correction_T_min     0.979
_exptl_absorpt_correction_T_max     0.989
_exptl_special_details
;
;
_diffrn_ambient_temperature     296
_diffrn_radiation_type     'MoK\a'
_diffrn_radiation_wavelength     0.71073
_diffrn_radiation_source     ?
_diffrn_radiation_monochromator     ?
_diffrn_measurement_device_type     'Bruker APEXII CCD'
_diffrn_measurement_method     '\w and \f scans'
_diffrn_detector_area_resol_mean     ?
_diffrn_reflns_number     11200
_diffrn_reflns_av_R_equivalents     0.0310
_diffrn_reflns_av_sigmaI/netI     0.0238
_diffrn_reflns_theta_min     2.21
_diffrn_reflns_theta_max     28.49
_diffrn_reflns_theta_full     28.49
_diffrn_measured_fraction_theta_max     0.991
_diffrn_measured_fraction_theta_full     0.991
_diffrn_reflns_limit_h_min     -8
_diffrn_reflns_limit_h_max     8
_diffrn_reflns_limit_k_min     -19
_diffrn_reflns_limit_k_max     19
_diffrn_reflns_limit_l_min     -16
_diffrn_reflns_limit_l_max     15
_diffrn_reflns_reduction_process
;
;
_refine_special_details
;
Refinement on <i>F</i>^2^ for ALL reflections except those flagged by the user
for potential systematic errors. Weighted <i>R</i>-factors <i>wR</i> and all
goodnesses of fit <i>S</i> are based on <i>F</i>^2^, conventional
<i>R</i>-factors <i>R</i> are based on <i>F</i>, with <i>F</i> set to zero for
negative <i>F</i>^2^. The observed criterion of <i>F</i>^2^ > \s(<i>F</i>^2^)
is used only for calculating -<i>R</i>-factor-obs <i>etc</i>. and is not
relevant to the choice of reflections for refinement. <i>R</i>-factors based
on <i>F</i>^2^ are statistically about twice as large as those based on
<i>F</i>, and <i>R</i>-factors based on ALL data will be even larger.
;
_reflns_number_total     2811
_reflns_number_gt     2083
_reflns_threshold_expression     I>2\s(I)
_refine_ls_structure_factor_coef     Fsqd
_refine_ls_matrix_type     full
_refine_ls_R_factor_all     0.0626
_refine_ls_R_factor_gt     0.0448
_refine_ls_wR_factor_gt     0.1105
_refine_ls_wR_factor_ref     0.1250
_refine_ls_goodness_of_fit_ref     1.037
_refine_ls_restrained_S_all     1.037
_refine_ls_number_reflns     2811
_refine_ls_number_parameters     156
_refine_ls_number_restraints     0
_refine_ls_number_constraints     ?
_refine_ls_hydrogen_treatment     constr
_refine_ls_weighting_scheme     calc
_refine_ls_weighting_details
         'calc w=1/[\s^2^(Fo^2^)+(0.0516P)^2^+0.2571P] where P=(Fo^2^+2Fc^2^)/3'
_atom_sites_solution_hydrogens     geom
_atom_sites_solution_primary     direct
_atom_sites_solution_secondary     difmap
_refine_ls_shift/su_max     0.000
_refine_ls_shift/su_mean     0.000
_refine_diff_density_max     0.233
_refine_diff_density_min     -0.222
_refine_ls_extinction_method     'none'
_refine_ls_abs_structure_details     ?
_refine_ls_abs_structure_Flack     .
loop_
    _atom_type_symbol
    _atom_type_description
    _atom_type_scat_dispersion_real
    _atom_type_scat_dispersion_imag
    _atom_type_scat_source
    O O 0.0106 0.0060 'International Tables Vol C Tables 4.2.6.8 and 6.1.1.4'
    N N 0.0061 0.0033 'International Tables Vol C Tables 4.2.6.8 and 6.1.1.4'
    H H 0.0000 0.0000 'International Tables Vol C Tables 4.2.6.8 and 6.1.1.4'
    C C 0.0033 0.0016 'International Tables Vol C Tables 4.2.6.8 and 6.1.1.4'
_computing_data_collection     'APEX2 (Bruker, 2009)'
_computing_cell_refinement     'SAINT (Bruker, 2009)'
_computing_data_reduction     'SAINT (Bruker, 2009)'
_computing_structure_solution     'SHELXS97 (Sheldrick, 2008)'
_computing_structure_refinement     'SHELXL97 (Sheldrick, 2008)'
_computing_molecular_graphics     'PLATON (Spek, 2009)'
_computing_publication_material     'SHELXL97 (Sheldrick, 2008)'
loop_
    _atom_site_type_symbol
    _atom_site_label
    _atom_site_fract_x
    _atom_site_fract_y
    _atom_site_fract_z
    _atom_site_U_iso_or_equiv
    _atom_site_thermal_displace_type
    _atom_site_calc_flag
    _atom_site_refinement_flags
    _atom_site_occupancy
    O O2 0.2009(2) 0.37793(11) 0.57223(11) 0.0848(6) Uani . . 1.000
    O O11 -0.25133(16) 0.31776(8) -0.04335(11) 0.0656(4) Uani . . 1.000
    O O16 0.35249(16) 0.46156(8) 0.09298(9) 0.0573(3) Uani . . 1.000
    O O17 0.30828(17) 0.44090(8) -0.09213(9) 0.0639(4) Uani . . 1.000
    N N10 -0.2230(2) 0.31499(10) 0.07570(13) 0.0649(5) Uani . . 1.000
    C C1 0.4132(4) 0.37406(19) 0.62109(19) 0.0930(9) Uani . . 1.000
    C C3 0.1563(3) 0.37111(12) 0.45858(15) 0.0627(6) Uani . . 1.000
    C C4 0.2992(3) 0.34453(12) 0.38735(15) 0.0632(6) Uani . . 1.000
    C C5 0.2364(2) 0.33990(11) 0.27343(15) 0.0595(5) Uani . . 1.000
    C C6 0.0325(2) 0.36064(9) 0.22778(14) 0.0530(5) Uani . . 1.000
    C C7 -0.1095(3) 0.38676(11) 0.30087(16) 0.0610(6) Uani . . 1.000
    C C8 -0.0479(3) 0.39210(13) 0.41410(17) 0.0673(6) Uani . . 1.000
    C C9 -0.0393(2) 0.35217(9) 0.10713(14) 0.0522(5) Uani . . 1.000
    C C12 -0.0825(2) 0.35580(9) -0.07996(14) 0.0534(5) Uani . . 1.000
    C C13 -0.0912(3) 0.36697(12) -0.20259(15) 0.0668(6) Uani . . 1.000
    C C14 0.0574(2) 0.37919(9) 0.01037(13) 0.0482(4) Uani . . 1.000
    C C15 0.2528(2) 0.42983(9) 0.00688(12) 0.0456(4) Uani . . 1.000
    H H1A 0.47240 0.31620 0.60400 0.1390 Uiso calc R 1.000
    H H1B 0.42050 0.38080 0.70110 0.1390 Uiso calc R 1.000
    H H1C 0.49070 0.42250 0.59130 0.1390 Uiso calc R 1.000
    H H4 0.43650 0.32990 0.41620 0.0760 Uiso calc R 1.000
    H H5 0.33320 0.32240 0.22590 0.0710 Uiso calc R 1.000
    H H7 -0.24740 0.40070 0.27230 0.0730 Uiso calc R 1.000
    H H8 -0.14420 0.41000 0.46170 0.0810 Uiso calc R 1.000
    H H13A -0.19650 0.32700 -0.23990 0.1000 Uiso calc R 1.000
    H H13B 0.04310 0.35200 -0.22520 0.1000 Uiso calc R 1.000
    H H13C -0.12590 0.42910 -0.22260 0.1000 Uiso calc R 1.000
    H H17 0.41870 0.46970 -0.08720 0.0960 Uiso calc R 1.000
loop_
    _atom_site_aniso_label
    _atom_site_aniso_U_11
    _atom_site_aniso_U_22
    _atom_site_aniso_U_33
    _atom_site_aniso_U_12
    _atom_site_aniso_U_13
    _atom_site_aniso_U_23
    O2 0.0740(9) 0.1114(11) 0.0710(9) 0.0108(8) 0.0169(7) 0.0006(7)
    O11 0.0456(6) 0.0581(6) 0.0920(9) -0.0111(5) 0.0041(6) -0.0073(6)
    O16 0.0490(6) 0.0642(6) 0.0598(6) -0.0145(5) 0.0111(5) -0.0062(5)
    O17 0.0533(6) 0.0795(8) 0.0600(7) -0.0195(5) 0.0115(5) -0.0047(5)
    N10 0.0499(7) 0.0596(8) 0.0863(10) -0.0112(6) 0.0135(7) 0.0006(7)
    C1 0.0791(14) 0.1213(19) 0.0774(13) 0.0088(13) 0.0054(11) 0.0043(12)
    C3 0.0609(10) 0.0593(9) 0.0704(11) 0.0010(7) 0.0178(8) 0.0052(8)
    C4 0.0501(9) 0.0661(10) 0.0749(11) 0.0067(7) 0.0133(8) 0.0095(8)
    C5 0.0490(8) 0.0571(9) 0.0759(11) 0.0060(7) 0.0211(7) 0.0057(7)
    C6 0.0474(8) 0.0423(7) 0.0716(10) -0.0025(6) 0.0164(7) 0.0062(6)
    C7 0.0448(8) 0.0596(9) 0.0810(12) 0.0012(6) 0.0177(7) 0.0056(8)
    C8 0.0557(9) 0.0705(11) 0.0805(12) 0.0050(8) 0.0274(8) 0.0019(9)
    C9 0.0408(7) 0.0392(7) 0.0783(10) -0.0009(5) 0.0138(7) 0.0021(6)
    C12 0.0421(7) 0.0393(7) 0.0786(10) -0.0005(5) 0.0067(7) -0.0073(6)
    C13 0.0615(10) 0.0635(10) 0.0727(11) -0.0017(8) -0.0017(8) -0.0166(8)
    C14 0.0398(7) 0.0375(6) 0.0679(9) 0.0006(5) 0.0086(6) -0.0021(6)
    C15 0.0388(7) 0.0410(6) 0.0576(8) 0.0012(5) 0.0089(6) -0.0011(6)
_geom_special_details
;
Bond distances, angles <i>etc</i>. have been calculated using the rounded
fractional coordinates. All su's are estimated from the variances of the
(full) variance-covariance matrix. The cell e.s.d.'s are taken into account in
the estimation of distances, angles and torsion angles
;
loop_
    _geom_bond_atom_site_label_1
    _geom_bond_atom_site_label_2
    _geom_bond_site_symmetry_1
    _geom_bond_site_symmetry_2
    _geom_bond_distance
    _geom_bond_publ_flag
    O2 C1 . . 1.414(3) n
    O2 C3 . . 1.361(2) n
    O11 N10 . . 1.417(2) n
    O11 C12 . . 1.3397(17) n
    O16 C15 . . 1.2347(18) n
    O17 C15 . . 1.2918(18) n
    O17 H17 . . 0.8200 no
    N10 C9 . . 1.3096(19) n
    C3 C4 . . 1.385(3) no
    C3 C8 . . 1.385(3) no
    C4 C5 . . 1.376(3) no
    C5 C6 . . 1.387(2) no
    C6 C9 . . 1.467(2) no
    C6 C7 . . 1.395(2) no
    C7 C8 . . 1.368(3) no
    C9 C14 . . 1.438(2) no
    C12 C14 . . 1.361(2) no
    C12 C13 . . 1.474(2) no
    C14 C15 . . 1.4612(18) no
    C1 H1A . . 0.9600 no
    C1 H1B . . 0.9600 no
    C1 H1C . . 0.9600 no
    C4 H4 . . 0.9300 no
    C5 H5 . . 0.9300 no
    C7 H7 . . 0.9300 no
    C8 H8 . . 0.9300 no
    C13 H13A . . 0.9600 no
    C13 H13B . . 0.9600 no
    C13 H13C . . 0.9600 no
loop_
    _geom_angle_atom_site_label_1
    _geom_angle_atom_site_label_2
    _geom_angle_atom_site_label_3
    _geom_angle_site_symmetry_1
    _geom_angle_site_symmetry_2
    _geom_angle_site_symmetry_3
    _geom_angle
    _geom_angle_publ_flag
    C1 O2 C3 . . . 118.84(16) n
    N10 O11 C12 . . . 109.60(12) n
    C15 O17 H17 . . . 109.00 no
    O11 N10 C9 . . . 105.96(13) n
    O2 C3 C8 . . . 116.04(17) n
    C4 C3 C8 . . . 119.47(17) no
    O2 C3 C4 . . . 124.49(17) n
    C3 C4 C5 . . . 119.48(17) no
    C4 C5 C6 . . . 121.66(15) no
    C5 C6 C7 . . . 118.04(16) no
    C5 C6 C9 . . . 122.30(13) no
    C7 C6 C9 . . . 119.60(13) no
    C6 C7 C8 . . . 120.63(17) no
    C3 C8 C7 . . . 120.71(18) no
    N10 C9 C6 . . . 118.58(14) n
    N10 C9 C14 . . . 110.23(14) n
    C6 C9 C14 . . . 131.18(12) no
    O11 C12 C13 . . . 116.25(14) n
    O11 C12 C14 . . . 108.85(14) n
    C13 C12 C14 . . . 134.83(14) no
    C9 C14 C15 . . . 128.39(13) no
    C12 C14 C15 . . . 125.95(14) no
    C9 C14 C12 . . . 105.36(12) no
    O16 C15 C14 . . . 121.52(13) n
    O17 C15 C14 . . . 115.23(13) n
    O16 C15 O17 . . . 123.22(13) n
    O2 C1 H1A . . . 109.00 no
    O2 C1 H1B . . . 109.00 no
    O2 C1 H1C . . . 109.00 no
    H1A C1 H1B . . . 109.00 no
    H1A C1 H1C . . . 110.00 no
    H1B C1 H1C . . . 109.00 no
    C3 C4 H4 . . . 120.00 no
    C5 C4 H4 . . . 120.00 no
    C4 C5 H5 . . . 119.00 no
    C6 C5 H5 . . . 119.00 no
    C6 C7 H7 . . . 120.00 no
    C8 C7 H7 . . . 120.00 no
    C3 C8 H8 . . . 120.00 no
    C7 C8 H8 . . . 120.00 no
    C12 C13 H13A . . . 109.00 no
    C12 C13 H13B . . . 109.00 no
    C12 C13 H13C . . . 109.00 no
    H13A C13 H13B . . . 109.00 no
    H13A C13 H13C . . . 109.00 no
    H13B C13 H13C . . . 109.00 no
loop_
    _geom_torsion_atom_site_label_1
    _geom_torsion_atom_site_label_2
    _geom_torsion_atom_site_label_3
    _geom_torsion_atom_site_label_4
    _geom_torsion_site_symmetry_1
    _geom_torsion_site_symmetry_2
    _geom_torsion_site_symmetry_3
    _geom_torsion_site_symmetry_4
    _geom_torsion
    _geom_torsion_publ_flag
    C1 O2 C3 C4 . . . . 12.0(3) no
    C1 O2 C3 C8 . . . . -168.49(19) no
    C12 O11 N10 C9 . . . . 0.60(16) no
    N10 O11 C12 C13 . . . . -177.70(13) no
    N10 O11 C12 C14 . . . . -0.41(15) no
    O11 N10 C9 C14 . . . . -0.55(16) no
    O11 N10 C9 C6 . . . . 178.83(11) no
    O2 C3 C8 C7 . . . . -179.51(17) no
    C4 C3 C8 C7 . . . . 0.1(3) no
    C8 C3 C4 C5 . . . . 0.4(3) no
    O2 C3 C4 C5 . . . . 179.90(17) no
    C3 C4 C5 C6 . . . . -0.4(3) no
    C4 C5 C6 C9 . . . . -177.26(14) no
    C4 C5 C6 C7 . . . . 0.1(2) no
    C5 C6 C9 N10 . . . . 136.35(15) no
    C5 C6 C9 C14 . . . . -44.4(2) no
    C7 C6 C9 N10 . . . . -40.94(19) no
    C7 C6 C9 C14 . . . . 138.29(16) no
    C5 C6 C7 C8 . . . . 0.4(2) no
    C9 C6 C7 C8 . . . . 177.77(15) no
    C6 C7 C8 C3 . . . . -0.4(3) no
    N10 C9 C14 C12 . . . . 0.32(16) no
    N10 C9 C14 C15 . . . . 174.29(13) no
    C6 C9 C14 C12 . . . . -178.95(14) no
    C6 C9 C14 C15 . . . . -5.0(2) no
    O11 C12 C14 C9 . . . . 0.07(14) no
    O11 C12 C14 C15 . . . . -174.09(12) no
    C13 C12 C14 C9 . . . . 176.64(16) no
    C13 C12 C14 C15 . . . . 2.5(3) no
    C9 C14 C15 O16 . . . . -5.3(2) no
    C9 C14 C15 O17 . . . . 176.71(13) no
    C12 C14 C15 O16 . . . . 167.52(14) no
    C12 C14 C15 O17 . . . . -10.5(2) no
loop_
    _geom_hbond_atom_site_label_D
    _geom_hbond_atom_site_label_H
    _geom_hbond_atom_site_label_A
    _geom_hbond_site_symmetry_A
    _geom_hbond_distance_DH
    _geom_hbond_distance_HA
    _geom_hbond_distance_DA
    _geom_hbond_angle_DHA
    _geom_hbond_publ_flag
    O17 H17 O16 3_665 0.82 1.79 2.6034(16) 173 yes
