# Supplementary material for: 3-(4-Meth­oxy­phen­yl)-5-methylisoxazole-4-carb­oxy­lic acid
Source: Acta Crystallogr Sect E Struct Rep Online. 2013 Feb 16;69(Pt 3):o388. doi: 10.1107/S1600536813004029 (PMC3588455; doi:10.1107/S1600536813004029)
Supplement: Supplementary file 2 [file e-69-0o388-Isup2.hkl]

# 
# h,k,l, Fc-squared, Fo-squared, sigma(Fo-squared) and status flag 
# 
data_I
_shelx_title ' I3 MYSORE in P2(1)/c' 
_shelx_refln_list_code          4 
_shelx_F_calc_maximum      188.97 
_exptl_crystal_F_000       488.00 
_reflns_d_resolution_high  0.7449 
 
loop_ 
 _symmetry_equiv_pos_as_xyz 
 'x, y, z' 
 '-x, y+1/2, -z+1/2' 
 '-x, -y, -z' 
 'x, -y-1/2, z-1/2' 
 
_cell_length_a     6.4147 
_cell_length_b    14.6321 
_cell_length_c    11.9911 
_cell_angle_alpha  90.000 
_cell_angle_beta   97.220 
_cell_angle_gamma  90.000 
 
_shelx_F_squared_multiplier     1.000 
 
loop_ 
 _refln_index_h 
 _refln_index_k 
 _refln_index_l 
 _refln_F_squared_calc 
 _refln_F_squared_meas 
 _refln_F_squared_sigma 
 _refln_observed_status 
   1   0   0     9777.15     9143.44    191.02 o 
   2   0   0     2708.78     2583.81     54.07 o 
   3   0   0      700.04      740.68     15.63 o 
   4   0   0      341.34      392.66      8.57 o 
   5   0   0       27.22       23.37      1.47 o 
   6   0   0      181.40      183.45      3.85 o 
   7   0   0       52.94       56.59      3.11 o 
   1   1   0      493.78      492.71      8.78 o 
   2   1   0     2454.17     2343.72     32.29 o 
   3   1   0       61.81       64.81      1.06 o 
   4   1   0       62.92       74.65      1.20 o 
   5   1   0       92.39       90.71      1.46 o 
   6   1   0        0.48        0.32      0.53 o 
   7   1   0       39.13       51.30      2.10 o 
   8   1   0       13.53       18.17      2.08 o 
   1   2   0      901.01      936.53     11.44 o 
   2   2   0       18.42       23.41      0.86 o 
   3   2   0      482.96      473.57      6.68 o 
   4   2   0      293.44      280.56      3.77 o 
   5   2   0       44.48       45.39      0.90 o 
   6   2   0       46.56       45.35      1.05 o 
   7   2   0        0.57        0.54      0.59 o 
   8   2   0        0.10        0.78      1.30 o 
   1   3   0     6429.69     6274.88     91.52 o 
   2   3   0     1821.75     1804.37     28.38 o 
   3   3   0     1094.31     1088.13     13.53 o 
   4   3   0       38.66       41.25      0.84 o 
   5   3   0        1.04        0.17      0.30 o 
   6   3   0       16.97       17.91      0.94 o 
   7   3   0        4.89        6.08      0.63 o 
   8   3   0        1.36        1.56      1.56 o 
   0   4   0    35708.77    25570.83    601.15 o 
   1   4   0     9426.62     9631.52    309.66 o 
   2   4   0      465.41      498.50      7.86 o 
   3   4   0       18.80       14.01      0.55 o 
   4   4   0       25.24       30.85      0.63 o 
   5   4   0        5.60        4.66      0.36 o 
   6   4   0      102.91       97.11      2.25 o 
   7   4   0        7.29        7.91      0.76 o 
   8   4   0        7.71        9.86      1.82 o 
   1   5   0      657.36      690.83     10.50 o 
   2   5   0       66.27       72.04      1.08 o 
   3   5   0       16.23       20.49      0.59 o 
   4   5   0      516.71      519.17      7.14 o 
   5   5   0        5.98        4.28      0.34 o 
   6   5   0        2.15        3.77      0.56 o 
   7   5   0       23.23       28.57      2.08 o 
   8   5   0       13.02       17.65      2.34 o 
   0   6   0     1992.78     1951.41     34.83 o 
   1   6   0      167.86      176.06      5.89 o 
   2   6   0      137.55      136.36      2.05 o 
   3   6   0        6.25        5.58      0.32 o 
   4   6   0      150.69      148.27      2.61 o 
   5   6   0        4.93        6.03      0.39 o 
   6   6   0       16.84       17.67      0.79 o 
   7   6   0        3.38        2.62      1.17 o 
   8   6   0        0.00       -0.78      0.92 o 
   1   7   0        7.13        5.77      0.31 o 
   2   7   0      263.57      254.91      3.44 o 
   3   7   0      220.76      205.29      3.10 o 
   4   7   0      268.22      261.13      4.31 o 
   5   7   0      100.26       91.92      1.80 o 
   6   7   0       31.69       29.13      1.21 o 
   7   7   0        0.00       -0.44      0.57 o 
   0   8   0      190.03      206.54      4.01 o 
   1   8   0     1837.48     1906.83     24.10 o 
   2   8   0     2076.50     2143.96     51.15 o 
   3   8   0       31.08       34.32      0.81 o 
   4   8   0      256.35      257.38      4.28 o 
   5   8   0        2.60        1.29      0.36 o 
   6   8   0        1.35        1.10      0.67 o 
   7   8   0        1.35        0.59      0.59 o 
   1   9   0      603.52      564.79      7.33 o 
   2   9   0       39.08       45.52      1.08 o 
   3   9   0      141.01      142.15      2.26 o 
   4   9   0       51.46       49.75      1.18 o 
   5   9   0        0.81       -0.06      0.35 o 
   6   9   0       15.67       19.20      1.30 o 
   7   9   0        5.96        7.05      0.91 o 
   0  10   0      608.88      592.70     10.89 o 
   1  10   0        4.92        6.45      0.48 o 
   2  10   0        1.40        0.55      0.25 o 
   3  10   0      238.77      239.18      3.62 o 
   4  10   0        0.00       -0.26      0.35 o 
   5  10   0       19.90       16.23      0.90 o 
   6  10   0        0.74        1.24      1.82 o 
   7  10   0        0.35        0.22      1.23 o 
   1  11   0      108.64      110.28      1.86 o 
   2  11   0        6.74        5.98      0.42 o 
   3  11   0      123.53      117.06      2.52 o 
   4  11   0        0.53        0.94      0.38 o 
   5  11   0        3.09        2.10      0.64 o 
   6  11   0       13.22       12.43      1.10 o 
   7  11   0       11.77       14.03      1.69 o 
   0  12   0      193.94      185.10      3.77 o 
   1  12   0       87.69       89.77      1.62 o 
   2  12   0      118.10      114.68      2.01 o 
   3  12   0        0.12        0.36      0.50 o 
   4  12   0       98.00      101.94      2.07 o 
   5  12   0        0.06       -0.19      0.67 o 
   6  12   0        4.30        4.49      0.90 o 
   1  13   0       97.36       91.23      1.69 o 
   2  13   0        3.34        4.01      0.43 o 
   3  13   0       27.35       27.48      0.86 o 
   4  13   0        0.04        0.19      0.38 o 
   5  13   0        4.55        4.35      0.86 o 
   6  13   0        0.42        0.43      1.56 o 
   0  14   0        7.76        6.66      0.65 o 
   1  14   0       42.21       41.94      1.16 o 
   2  14   0       36.89       40.86      1.02 o 
   3  14   0        7.97        7.35      0.63 o 
   4  14   0        1.07       -0.37      0.52 o 
   5  14   0        1.64        0.23      0.91 o 
   1  15   0       13.16       14.55      0.69 o 
   2  15   0        1.85        1.78      0.43 o 
   3  15   0       74.97       72.01      1.53 o 
   4  15   0        8.90        7.58      1.06 o 
   5  15   0        0.64       -0.73      0.86 o 
   0  16   0       38.15       39.99      1.41 o 
   1  16   0        7.43        7.82      0.58 o 
   2  16   0        8.17        8.68      0.61 o 
   3  16   0       11.03       14.68      0.84 o 
   4  16   0        1.04        0.52      0.86 o 
   1  17   0        2.72        2.93      0.48 o 
   2  17   0        3.10        2.40      0.49 o 
   3  17   0        4.33        5.53      0.58 o 
   4  17   0        0.85        0.42      0.86 o 
   0  18   0        5.69        6.68      0.90 o 
   1  18   0        7.82        6.83      0.58 o 
   2  18   0        4.87        4.66      0.59 o 
   3  18   0        0.27        0.45      0.54 o 
   1  19   0        5.10        3.90      0.62 o 
   2  19   0        9.21       10.13      0.78 o 
  -7   1   1       31.30       31.78      1.01 o 
  -6   1   1        8.52        7.68      0.57 o 
  -5   1   1       96.55       96.47      1.55 o 
  -4   1   1      180.71      171.77      2.38 o 
  -3   1   1     1451.92     1508.32     20.86 o 
  -2   1   1      348.40      348.51      4.94 o 
  -1   1   1       17.03       14.70      0.26 o 
   0   1   1     2783.51     2627.28     47.28 o 
   1   1   1       15.31       21.19      0.49 o 
   2   1   1      312.07      262.88      3.68 o 
   3   1   1     1386.34     1453.90     21.69 o 
   4   1   1        2.75        4.88      0.70 o 
   5   1   1       58.94       59.67      1.08 o 
   6   1   1       50.73       48.36      1.26 o 
   7   1   1       14.24       15.37      1.69 o 
   8   1   1        3.39        5.82      1.18 o 
  -7   2   1        3.85        4.32      0.91 o 
  -6   2   1        3.42        3.14      0.42 o 
  -5   2   1       42.69       46.94      1.01 o 
  -4   2   1      157.12      149.51      2.28 o 
  -3   2   1        1.10        1.86      0.33 o 
  -2   2   1      607.49      618.28      8.63 o 
  -1   2   1     8473.45     7663.82    186.45 o 
   0   2   1     1401.45     1471.41     18.59 o 
   1   2   1      288.71      303.76      4.24 o 
   2   2   1      528.27      483.04      6.75 o 
   3   2   1      846.53      910.37     11.59 o 
   4   2   1     1026.82     1068.16     13.60 o 
   5   2   1        0.01        0.46      0.44 o 
   6   2   1        6.39        8.14      0.61 o 
   7   2   1        4.30        5.34      1.10 o 
   8   2   1        3.88        6.35      1.18 o 
  -8   3   1        1.28        4.67      1.56 o 
  -7   3   1       41.29       36.76      1.38 o 
  -6   3   1      237.73      243.45      3.73 o 
  -5   3   1       67.68       58.57      1.29 o 
  -4   3   1      811.77      768.41     10.79 o 
  -3   3   1      162.09      137.06      2.07 o 
  -2   3   1      658.58      720.00     12.90 o 
  -1   3   1     5391.38     5268.84     81.74 o 
   0   3   1      119.52       98.90      1.42 o 
   1   3   1      875.15      885.84     26.62 o 
   2   3   1       50.03       46.57      0.69 o 
   3   3   1       76.19       98.17      1.39 o 
   4   3   1       48.28       46.47      0.86 o 
   5   3   1       41.80       41.22      0.94 o 
   6   3   1       60.37       58.80      1.87 o 
   7   3   1       16.43       17.20      1.14 o 
   8   3   1        0.00        0.26      1.56 o 
  -8   4   1        4.61        7.79      1.82 o 
  -7   4   1        1.47        1.53      0.59 o 
  -6   4   1        9.40        7.99      0.50 o 
  -5   4   1      176.09      157.63      2.46 o 
  -4   4   1      794.32      787.62     10.65 o 
  -3   4   1      308.92      306.48      4.28 o 
  -2   4   1      687.74      713.72      8.81 o 
  -1   4   1     9869.95     9378.77    118.57 o 
   0   4   1      514.48      534.56      6.78 o 
   1   4   1    10031.35    10044.63    277.27 o 
   2   4   1       22.43       23.04      0.95 o 
   3   4   1      600.38      616.47      7.76 o 
   4   4   1        6.27        4.02      0.39 o 
   5   4   1      101.33       93.72      1.57 o 
   6   4   1        0.74        0.57      0.39 o 
   7   4   1       14.84       15.44      1.14 o 
   8   4   1        0.32       -0.78      1.56 o 
  -8   5   1        0.56        0.78      0.81 o 
  -7   5   1        3.31        3.13      0.69 o 
  -6   5   1        1.36        1.57      0.32 o 
  -5   5   1       68.29       57.83      1.14 o 
  -4   5   1       37.76       41.87      1.01 o 
  -3   5   1      190.36      186.26      2.49 o 
  -2   5   1      919.17      908.27     12.41 o 
  -1   5   1      747.94      716.39      9.13 o 
   0   5   1     2409.82     2379.42     29.98 o 
   1   5   1      365.31      405.47      9.98 o 
   2   5   1      366.25      392.80     10.51 o 
   3   5   1      186.14      198.50      2.94 o 
   4   5   1        7.98        8.13      0.34 o 
   5   5   1       66.00       54.68      1.13 o 
   6   5   1        1.46        0.88      0.39 o 
   7   5   1        0.09        0.43      0.75 o 
   8   5   1        4.14        3.63      1.56 o 
  -8   6   1        0.19       -0.42      1.17 o 
  -7   6   1       25.78       27.01      1.22 o 
  -6   6   1        5.05        3.73      0.42 o 
  -5   6   1      215.13      200.21      3.00 o 
  -4   6   1       92.16       99.58      1.68 o 
  -3   6   1       89.79       81.41      1.40 o 
  -2   6   1      108.91       76.01      1.28 o 
  -1   6   1     3044.85     3138.83     51.27 o 
   0   6   1       49.77       54.12      0.83 o 
   1   6   1      215.36      195.13      4.07 o 
   2   6   1      399.95      447.44     14.04 o 
   3   6   1       23.89       32.45      0.72 o 
   4   6   1       76.99       74.49      1.49 o 
   5   6   1       52.84       58.02      1.59 o 
   6   6   1       26.82       27.29      0.99 o 
   7   6   1        6.41        7.32      1.65 o 
   8   6   1        0.00       -0.92      1.56 o 
  -8   7   1        8.91        9.51      1.03 o 
  -7   7   1        7.46        7.36      0.90 o 
  -6   7   1       14.30       15.93      0.74 o 
  -5   7   1        0.40        1.06      0.44 o 
  -4   7   1       44.69       47.79      1.24 o 
  -3   7   1       10.48       10.43      0.56 o 
  -2   7   1     2117.13     2162.63     27.28 o 
  -1   7   1     1791.39     1826.16     23.09 o 
   0   7   1      581.62      536.79      6.89 o 
   1   7   1       38.46       39.02      0.71 o 
   2   7   1     1129.61     1250.08     37.84 o 
   3   7   1       56.90       62.30      1.13 o 
   4   7   1      167.94      154.09      2.66 o 
   5   7   1       31.88       34.94      1.21 o 
   6   7   1        0.92       -0.39      0.39 o 
   7   7   1       15.23       14.31      0.97 o 
  -7   8   1        0.66        0.66      0.65 o 
  -6   8   1        8.83        8.53      0.86 o 
  -5   8   1      228.06      195.78      3.42 o 
  -4   8   1      248.51      231.39      3.87 o 
  -3   8   1      185.47      174.69      2.69 o 
  -2   8   1      102.17      100.06      2.03 o 
  -1   8   1       40.11       46.86      1.23 o 
   0   8   1      183.48      212.38      4.30 o 
   1   8   1      313.01      287.84      3.86 o 
   2   8   1      486.49      517.43     17.26 o 
   3   8   1       26.48       28.59      0.81 o 
   4   8   1        2.55        1.37      0.33 o 
   5   8   1       25.49       22.44      1.06 o 
   6   8   1        7.72        9.88      0.78 o 
   7   8   1        0.00       -0.68      0.76 o 
  -7   9   1        7.86        6.51      1.06 o 
  -6   9   1        2.49        3.45      2.21 o 
  -5   9   1        8.92        8.46      0.64 o 
  -4   9   1        9.11       10.05      0.64 o 
  -3   9   1        6.67        8.75      0.49 o 
  -2   9   1      171.79      169.36      2.69 o 
  -1   9   1      263.99      256.58      3.48 o 
   0   9   1     1339.61     1297.78     16.55 o 
   1   9   1      144.39      142.09      2.22 o 
   2   9   1      298.07      324.50      9.95 o 
   3   9   1        1.29        1.23      0.66 o 
   4   9   1       22.20       20.54      0.79 o 
   5   9   1        0.29       -0.22      0.40 o 
   6   9   1        4.76        6.13      0.72 o 
   7   9   1        6.92        6.30      1.00 o 
  -7  10   1        0.75        0.52      0.86 o 
  -6  10   1        0.57        0.13      0.67 o 
  -5  10   1       49.34       52.48      1.48 o 
  -4  10   1       79.49       76.32      1.48 o 
  -3  10   1       40.87       47.18      1.45 o 
  -2  10   1       59.19       64.69      1.23 o 
  -1  10   1        5.64        6.72      0.36 o 
   0  10   1        0.80        2.26      0.32 o 
   1  10   1       18.34       18.15      0.51 o 
   2  10   1        5.17        6.60      0.37 o 
   3  10   1       29.97       26.96      1.81 o 
   4  10   1       21.00       23.91      1.31 o 
   5  10   1       12.11       12.47      0.87 o 
   6  10   1       36.92       36.92      1.73 o 
   7  10   1        1.28       -0.47      0.85 o 
  -7  11   1        3.03        4.93      1.06 o 
  -6  11   1        6.16        4.03      1.04 o 
  -5  11   1       15.82       17.84      0.90 o 
  -4  11   1        1.65        1.37      0.43 o 
  -3  11   1      331.65      325.28      4.87 o 
  -2  11   1      486.51      489.36      6.99 o 
  -1  11   1       92.32       93.55      1.76 o 
   0  11   1        2.42        2.45      0.27 o 
   1  11   1        2.08        3.56      0.33 o 
   2  11   1      132.07      135.04      2.24 o 
   3  11   1       18.32       18.84      0.71 o 
   4  11   1       86.24       86.15      1.80 o 
   5  11   1       17.53       17.64      0.96 o 
   6  11   1        1.39        0.78      0.70 o 
  -6  12   1        4.37        3.82      0.86 o 
  -5  12   1        8.61        4.25      0.58 o 
  -4  12   1      198.28      181.82      3.00 o 
  -3  12   1      404.27      400.70      5.88 o 
  -2  12   1       78.50       84.15      1.82 o 
  -1  12   1       43.75       41.36      0.90 o 
   0  12   1        2.09        1.91      0.30 o 
   1  12   1       39.20       40.23      0.86 o 
   2  12   1       33.17       28.07      0.78 o 
   3  12   1      172.34      176.33      4.84 o 
   4  12   1        1.97        1.26      0.62 o 
   5  12   1       27.89       30.55      1.28 o 
   6  12   1        0.02       -0.67      0.67 o 
  -6  13   1        3.61        5.54      1.06 o 
  -5  13   1        5.16        4.35      0.86 o 
  -4  13   1        0.22        2.36      0.54 o 
  -3  13   1       10.93       13.96      0.67 o 
  -2  13   1      101.08       99.70      1.84 o 
  -1  13   1      134.00      127.58      2.17 o 
   0  13   1        0.00        0.04      0.46 o 
   1  13   1        0.02       -0.28      0.28 o 
   2  13   1        0.35       -0.27      0.34 o 
   3  13   1        0.66        1.40      0.37 o 
   4  13   1        0.26       -0.51      0.56 o 
   5  13   1        9.22       10.21      1.43 o 
   6  13   1        0.28        0.88      1.17 o 
  -6  14   1        1.16        0.78      0.86 o 
  -5  14   1        3.33        3.83      0.91 o 
  -4  14   1      102.50      100.88      3.48 o 
  -3  14   1       17.82       18.22      0.75 o 
  -2  14   1       35.68       35.23      0.99 o 
  -1  14   1        0.51        0.99      0.62 o 
   0  14   1       19.77       19.07      0.69 o 
   1  14   1        1.06        1.03      0.57 o 
   2  14   1        1.84        1.01      0.36 o 
   3  14   1        3.56        2.34      0.44 o 
   4  14   1       24.19       27.06      2.16 o 
   5  14   1       13.27       13.45      2.47 o 
  -5  15   1        0.04       -0.62      1.17 o 
  -4  15   1       28.06       28.32      1.32 o 
  -3  15   1       44.72       42.47      1.16 o 
  -2  15   1       33.49       33.79      1.01 o 
  -1  15   1        6.82        7.15      0.54 o 
   0  15   1       29.58       27.63      0.90 o 
   1  15   1       33.14       33.68      0.98 o 
   2  15   1       21.09       20.92      0.78 o 
   3  15   1        8.48       10.95      0.86 o 
   4  15   1        2.27        0.94      0.72 o 
   5  15   1        6.03        6.69      1.06 o 
  -4  16   1       45.51       42.81      1.69 o 
  -3  16   1       93.30       94.55      2.11 o 
  -2  16   1       25.04       27.48      0.90 o 
  -1  16   1        1.37        1.03      0.43 o 
   0  16   1        1.84        1.62      0.41 o 
   1  16   1        0.25       -0.28      0.37 o 
   2  16   1        5.77        6.32      0.66 o 
   3  16   1       24.28       24.24      0.88 o 
   4  16   1        0.01       -0.93      0.93 o 
  -4  17   1        0.98        3.20      0.90 o 
  -3  17   1        0.16        1.84      0.54 o 
  -2  17   1       24.87       23.07      0.88 o 
  -1  17   1       26.60       23.87      0.98 o 
   0  17   1        0.03       -0.28      0.47 o 
   1  17   1        0.03       -0.42      0.42 o 
   2  17   1       10.70       10.86      0.65 o 
   3  17   1        2.51        1.96      0.68 o 
   4  17   1       17.65       19.99      1.49 o 
  -3  18   1       13.99       15.60      1.27 o 
  -2  18   1        1.40        2.49      0.55 o 
  -1  18   1        0.04        0.39      0.48 o 
   0  18   1        7.38        8.21      0.78 o 
   1  18   1        0.00       -0.44      0.44 o 
   2  18   1        2.49        1.72      0.50 o 
   3  18   1        0.06        0.13      0.65 o 
  -2  19   1        0.04        0.32      0.58 o 
  -1  19   1        0.39        0.48      0.64 o 
   0  19   1        9.12       10.31      0.76 o 
   1  19   1        0.19       -0.13      0.48 o 
  -7   0   2       87.14       94.49      3.63 o 
  -6   0   2       17.31       15.70      1.30 o 
  -5   0   2        7.74        6.46      1.30 o 
  -4   0   2      115.48      114.61      2.66 o 
  -3   0   2     1866.09     1928.37     34.49 o 
  -2   0   2      790.26      726.32     69.31 o 
  -1   0   2      144.86      156.38      2.88 o 
   0   0   2     7046.56     7090.34    302.17 o 
   1   0   2      580.23      598.85     20.77 o 
   2   0   2     3615.77     3367.23     59.83 o 
   3   0   2     1146.33     1327.56     23.74 o 
   4   0   2      220.27      198.94      3.89 o 
   5   0   2        1.66        0.93      0.38 o 
   6   0   2       65.61       64.13      2.39 o 
   7   0   2       12.73       11.42      1.82 o 
   8   0   2        5.71        4.67      1.82 o 
  -7   1   2       15.79       19.35      0.97 o 
  -6   1   2       99.12       88.10      3.21 o 
  -5   1   2     1200.87     1178.36     16.20 o 
  -4   1   2       33.73       29.58      0.75 o 
  -3   1   2      802.39      787.31     11.00 o 
  -2   1   2        1.78        2.68      0.26 o 
  -1   1   2      331.68      305.26      4.92 o 
   0   1   2      229.89      203.11      2.39 o 
   1   1   2      451.14      456.13      6.54 o 
   2   1   2      464.49      505.94      6.46 o 
   3   1   2      150.29      156.43      2.16 o 
   4   1   2       15.15       14.32      0.46 o 
   5   1   2       32.55       36.86      0.85 o 
   6   1   2        3.96        1.90      0.75 o 
   7   1   2        0.53       -0.09      1.95 o 
   8   1   2        0.06        1.56      1.10 o 
  -8   2   2        1.60        1.56      1.04 o 
  -7   2   2        0.47       -0.85      0.93 o 
  -6   2   2       69.45       67.50      1.38 o 
  -5   2   2       17.95       19.43      1.11 o 
  -4   2   2       16.44       17.92      0.48 o 
  -3   2   2      326.70      334.01      5.24 o 
  -2   2   2       14.81       17.19      0.33 o 
  -1   2   2       46.11       58.29      0.85 o 
   0   2   2      277.13      265.18      3.73 o 
   1   2   2      411.43      433.73      7.81 o 
   2   2   2        5.09        9.36      0.47 o 
   3   2   2       45.70       41.29      1.12 o 
   4   2   2        0.11        0.23      0.15 o 
   5   2   2        2.17        1.26      0.34 o 
   6   2   2       11.50       11.60      0.90 o 
   7   2   2        0.62       -0.49      0.91 o 
   8   2   2        1.43        2.34      1.30 o 
  -8   3   2       14.17       18.43      1.82 o 
  -7   3   2        5.24        6.39      0.66 o 
  -6   3   2        7.41        8.88      0.59 o 
  -5   3   2      176.37      168.23      2.90 o 
  -4   3   2        0.37       -0.26      0.30 o 
  -3   3   2       46.37       50.57      0.96 o 
  -2   3   2      129.47      122.71      1.85 o 
  -1   3   2     9177.79     8751.02    100.96 o 
   0   3   2      230.95      209.17      2.71 o 
   1   3   2     1124.80     1112.79     21.68 o 
   2   3   2      211.35      232.52      3.36 o 
   3   3   2      120.82      140.02      1.77 o 
   4   3   2        6.61        7.08      0.27 o 
   5   3   2      187.74      191.13      3.08 o 
   6   3   2        0.88       -0.09      0.94 o 
   7   3   2       20.22       20.21      1.29 o 
   8   3   2        0.04        0.65      1.10 o 
  -8   4   2       29.23       36.34      2.34 o 
  -7   4   2       27.90       33.87      0.92 o 
  -6   4   2        2.01        2.23      0.45 o 
  -5   4   2      124.42      117.04      1.94 o 
  -4   4   2        2.86        2.50      0.33 o 
  -3   4   2      104.27      109.37      1.58 o 
  -2   4   2      461.66      533.06      6.66 o 
  -1   4   2      542.43      545.52      7.81 o 
   0   4   2       59.77       67.33      0.96 o 
   1   4   2       49.49       41.26      0.75 o 
   2   4   2      862.57      873.35     12.13 o 
   3   4   2      537.90      589.49      8.27 o 
   4   4   2       29.85       24.04      0.51 o 
   5   4   2       22.74       21.84      0.84 o 
   6   4   2        0.00       -0.42      0.42 o 
   7   4   2        7.35        7.68      0.99 o 
   8   4   2        2.19        1.78      1.18 o 
  -8   5   2        3.37        1.82      1.04 o 
  -7   5   2        0.03       -0.53      0.53 o 
  -6   5   2       47.07       39.42      1.09 o 
  -5   5   2      497.06      506.45      7.04 o 
  -4   5   2      472.57      435.33      6.03 o 
  -3   5   2      362.54      360.39      4.62 o 
  -2   5   2      178.52      184.83      2.69 o 
  -1   5   2      766.41      805.53     10.25 o 
   0   5   2       84.68      100.81      1.43 o 
   1   5   2      730.26      657.33      9.02 o 
   2   5   2      538.46      616.87      9.56 o 
   3   5   2      279.05      309.31      4.46 o 
   4   5   2        9.21       10.05      0.43 o 
   5   5   2        4.59        2.80      0.48 o 
   6   5   2        0.26       -0.05      0.39 o 
   7   5   2       19.33       23.18      1.33 o 
   8   5   2        2.50        2.86      1.82 o 
  -8   6   2        4.86        6.72      1.06 o 
  -7   6   2        0.31        0.65      0.64 o 
  -6   6   2       10.40        9.93      0.56 o 
  -5   6   2       75.65       66.66      1.26 o 
  -4   6   2        7.39        6.25      0.45 o 
  -3   6   2       16.46       14.34      0.48 o 
  -2   6   2       76.31       78.06      1.28 o 
  -1   6   2      119.82      115.84      1.64 o 
   0   6   2       55.43       53.40      0.85 o 
   1   6   2       10.34       11.26      0.34 o 
   2   6   2       30.71       34.71      0.70 o 
   3   6   2       42.22       39.34      1.02 o 
   4   6   2       49.03       42.32      0.98 o 
   5   6   2        6.23        7.38      0.74 o 
   6   6   2        7.60        8.55      0.68 o 
   7   6   2        1.89        0.00      0.75 o 
  -8   7   2        0.66        0.59      0.76 o 
  -7   7   2       74.89       80.62      2.60 o 
  -6   7   2       15.59       11.99      0.64 o 
  -5   7   2       92.33       82.76      1.69 o 
  -4   7   2      177.97      172.48      2.98 o 
  -3   7   2       20.80       19.36      0.55 o 
  -2   7   2     1271.63     1288.63     17.64 o 
  -1   7   2     1920.69     1961.13     24.81 o 
   0   7   2       39.40       46.82      0.82 o 
   1   7   2      292.40      323.40      4.60 o 
   2   7   2       90.12       97.87      2.99 o 
   3   7   2       97.97       99.05      1.63 o 
   4   7   2       42.45       36.60      1.21 o 
   5   7   2       39.78       37.87      1.28 o 
   6   7   2        1.07        1.41      0.54 o 
   7   7   2        0.16       -0.75      0.75 o 
  -7   8   2        0.93        2.02      0.81 o 
  -6   8   2       24.62       24.72      1.06 o 
  -5   8   2       39.25       42.75      1.36 o 
  -4   8   2       27.48       26.37      1.20 o 
  -3   8   2        2.71        1.30      0.40 o 
  -2   8   2      446.57      487.99      6.39 o 
  -1   8   2      593.25      608.46      7.88 o 
   0   8   2      298.13      276.09      4.00 o 
   1   8   2      168.03      159.28      2.43 o 
   2   8   2       49.03       49.71      1.08 o 
   3   8   2       81.53       91.82      2.25 o 
   4   8   2      125.58      118.58      2.66 o 
   5   8   2        0.30       -0.14      0.40 o 
   6   8   2       23.90       24.94      1.01 o 
   7   8   2        2.57        1.38      0.84 o 
  -7   9   2        0.02        0.16      0.67 o 
  -6   9   2       20.96       19.37      0.90 o 
  -5   9   2       93.65       92.39      2.19 o 
  -4   9   2       29.17       26.90      0.81 o 
  -3   9   2      156.73      153.87      2.44 o 
  -2   9   2        0.08        0.32      0.24 o 
  -1   9   2      272.03      250.61      3.42 o 
   0   9   2       25.15       26.45      0.66 o 
   1   9   2       36.47       36.78      0.81 o 
   2   9   2       61.67       72.84      1.97 o 
   3   9   2       83.68       88.41      3.87 o 
   4   9   2        6.74        4.82      0.59 o 
   5   9   2        2.13        3.07      0.59 o 
   6   9   2       11.04       11.78      1.01 o 
   7   9   2        0.10       -0.39      0.92 o 
  -7  10   2        1.92        1.64      0.81 o 
  -6  10   2       12.13       14.45      0.90 o 
  -5  10   2      103.67      100.87      2.34 o 
  -4  10   2      196.49      188.36      3.00 o 
  -3  10   2       33.10       30.27      0.81 o 
  -2  10   2        0.39        0.47      0.33 o 
  -1  10   2      159.37      151.08      2.21 o 
   0  10   2       19.09       19.58      0.58 o 
   1  10   2        0.00        0.17      0.19 o 
   2  10   2        0.03       -0.17      0.19 o 
   3  10   2       17.27       17.57      0.80 o 
   4  10   2        4.39        3.62      0.67 o 
   5  10   2        0.44        0.25      0.56 o 
   6  10   2        0.88        0.57      0.87 o 
   7  10   2       13.88       15.95      1.13 o 
  -7  11   2        0.35        0.03      0.81 o 
  -6  11   2        0.00        0.16      0.67 o 
  -5  11   2       11.07       10.90      0.74 o 
  -4  11   2        9.92        9.28      1.09 o 
  -3  11   2       26.81       24.84      0.94 o 
  -2  11   2      471.02      471.33      6.76 o 
  -1  11   2      237.91      233.00      3.26 o 
   0  11   2       57.68       58.20      1.08 o 
   1  11   2       26.33       24.64      0.69 o 
   2  11   2        4.81        6.04      0.34 o 
   3  11   2      118.55      122.81      5.55 o 
   4  11   2        6.62        5.76      0.72 o 
   5  11   2        2.94        3.84      0.91 o 
   6  11   2        5.83        5.53      0.78 o 
  -6  12   2       12.94       13.13      1.18 o 
  -5  12   2        6.82        5.66      0.58 o 
  -4  12   2        2.22        1.87      0.47 o 
  -3  12   2        7.71        8.50      0.72 o 
  -2  12   2        9.74        8.71      0.56 o 
  -1  12   2       72.00       77.58      1.32 o 
   0  12   2       12.81       12.36      0.52 o 
   1  12   2       45.46       41.89      0.97 o 
   2  12   2        0.95        0.82      0.54 o 
   3  12   2       33.06       37.00      1.99 o 
   4  12   2       16.21       15.41      0.94 o 
   5  12   2        5.32        7.88      0.87 o 
   6  12   2        0.20       -0.52      0.70 o 
  -6  13   2        0.27        0.43      0.81 o 
  -5  13   2        4.91        4.59      0.69 o 
  -4  13   2       14.70       17.64      1.87 o 
  -3  13   2       41.56       39.87      1.06 o 
  -2  13   2        2.61        1.58      0.49 o 
  -1  13   2       94.75       88.53      1.67 o 
   0  13   2        0.36        0.42      0.27 o 
   1  13   2       99.71       97.71      1.76 o 
   2  13   2       22.62       24.31      0.76 o 
   3  13   2       11.74       12.65      0.67 o 
   4  13   2        3.07        1.64      0.58 o 
   5  13   2       25.00       29.13      1.36 o 
   6  13   2        0.85       -0.43      1.04 o 
  -6  14   2        1.88        0.52      1.04 o 
  -5  14   2        1.14       -0.44      0.78 o 
  -4  14   2       37.46       43.51      1.61 o 
  -3  14   2       15.93       20.17      0.90 o 
  -2  14   2        1.49        1.71      0.43 o 
  -1  14   2       31.85       28.17      0.94 o 
   0  14   2        7.65        8.13      0.47 o 
   1  14   2        4.22        2.89      0.38 o 
   2  14   2       30.96       29.66      0.90 o 
   3  14   2        6.51        6.71      0.79 o 
   4  14   2        0.27       -0.25      1.10 o 
   5  14   2        8.78        9.24      0.94 o 
  -5  15   2        0.16        0.23      0.81 o 
  -4  15   2       32.25       28.82      1.39 o 
  -3  15   2       78.20       76.63      1.81 o 
  -2  15   2       63.17       55.12      1.32 o 
  -1  15   2       21.25       16.43      0.76 o 
   0  15   2        0.01       -0.09      0.30 o 
   1  15   2        5.30        6.15      0.49 o 
   2  15   2        3.96        5.97      0.57 o 
   3  15   2       30.67       26.67      1.26 o 
   4  15   2        2.61        0.91      0.82 o 
   5  15   2        0.38       -0.47      0.91 o 
  -4  16   2       21.83       21.80      0.99 o 
  -3  16   2        1.15        1.20      0.55 o 
  -2  16   2       19.07       18.22      0.78 o 
  -1  16   2        0.99        0.64      0.46 o 
   0  16   2       41.56       40.16      1.08 o 
   1  16   2        1.10        1.07      0.43 o 
   2  16   2       37.35       37.62      1.04 o 
   3  16   2        2.19        2.67      0.81 o 
   4  16   2       10.27       13.50      1.41 o 
  -4  17   2        6.12        5.80      0.86 o 
  -3  17   2        1.16        0.80      0.54 o 
  -2  17   2        4.94        4.78      0.66 o 
  -1  17   2        3.37        3.38      0.81 o 
   0  17   2        0.38        0.19      0.47 o 
   1  17   2        8.03        6.51      0.58 o 
   2  17   2        0.17       -0.43      0.43 o 
   3  17   2        0.77       -0.38      0.59 o 
  -3  18   2        9.24       11.35      0.84 o 
  -2  18   2       14.53       17.30      1.01 o 
  -1  18   2        0.10       -0.10      0.56 o 
   0  18   2        0.02        0.16      0.47 o 
   1  18   2        4.34        4.47      0.58 o 
   2  18   2        4.85        3.19      0.79 o 
   3  18   2        4.10        3.09      0.76 o 
  -1  19   2        7.86        4.96      0.69 o 
   0  19   2        2.55        1.30      0.79 o 
   1  19   2        5.12        4.21      0.84 o 
  -8   1   3        1.46        0.04      0.65 o 
  -7   1   3       35.26       32.73      1.47 o 
  -6   1   3      269.89      284.18      5.60 o 
  -5   1   3      328.34      307.06      4.46 o 
  -4   1   3      137.76      130.84      3.63 o 
  -3   1   3       78.73       89.37      1.43 o 
  -2   1   3      691.52      689.60      9.81 o 
  -1   1   3      748.04      659.01      8.38 o 
   0   1   3      582.21      544.91      6.70 o 
   1   1   3       85.91       92.91      1.45 o 
   2   1   3        0.77        4.69      0.34 o 
   3   1   3       20.39       24.54      0.49 o 
   4   1   3       43.99       42.75      0.80 o 
   5   1   3       71.85       65.43      1.65 o 
   6   1   3       12.23       14.47      0.99 o 
   7   1   3       13.00       14.99      1.37 o 
   8   1   3       12.45       17.66      1.65 o 
  -8   2   3        7.54       10.90      1.56 o 
  -7   2   3        0.62       -0.39      0.55 o 
  -6   2   3        5.82        6.23      1.09 o 
  -5   2   3      131.70      128.72      2.10 o 
  -4   2   3      252.18      246.62      3.63 o 
  -3   2   3        3.12        3.55      0.23 o 
  -2   2   3     1036.47     1006.53     15.24 o 
  -1   2   3      158.93      149.06      1.95 o 
   0   2   3      396.63      388.06      4.99 o 
   1   2   3      316.53      320.69      6.40 o 
   2   2   3      144.74      148.45      2.29 o 
   3   2   3      260.44      272.79      3.64 o 
   4   2   3        6.03        5.71      0.52 o 
   5   2   3       88.98       98.53      2.03 o 
   6   2   3       56.52       52.82      1.84 o 
   7   2   3        0.00        0.32      0.69 o 
   8   2   3        0.11        1.43      1.10 o 
  -8   3   3        2.04        2.86      1.04 o 
  -7   3   3       22.11       19.30      1.30 o 
  -6   3   3      581.56      587.63      9.29 o 
  -5   3   3       92.53       86.59      1.70 o 
  -4   3   3      190.00      180.35      2.72 o 
  -3   3   3        5.26        2.57      0.15 o 
  -2   3   3      461.64      463.78      5.47 o 
  -1   3   3     1437.60     1406.08     17.37 o 
   0   3   3      513.44      521.92      7.29 o 
   1   3   3        0.56        0.81      0.14 o 
   2   3   3      183.68      174.25      2.67 o 
   3   3   3       89.57       83.79      1.35 o 
   4   3   3        4.72        5.19      0.35 o 
   5   3   3        1.59        2.87      0.37 o 
   6   3   3       82.59       76.49      2.29 o 
   7   3   3        4.78        3.60      0.84 o 
   8   3   3        0.26       -0.54      1.69 o 
  -8   4   3       10.12       11.16      1.56 o 
  -7   4   3        0.10       -0.36      0.36 o 
  -6   4   3       25.49       24.46      1.38 o 
  -5   4   3       12.89       10.42      0.54 o 
  -4   4   3        0.00       -0.21      0.23 o 
  -3   4   3      262.56      266.00      3.47 o 
  -2   4   3       28.66       30.70      0.49 o 
  -1   4   3       74.24       74.38      1.08 o 
   0   4   3        0.02        0.84      0.14 o 
   1   4   3      236.45      213.90      3.11 o 
   2   4   3      120.77      122.05      2.10 o 
   3   4   3      117.87      107.26      1.55 o 
   4   4   3       41.58       43.13      1.00 o 
   5   4   3      105.13       97.15      2.03 o 
   6   4   3        8.21       10.86      0.99 o 
   7   4   3       35.00       37.50      1.69 o 
  -8   5   3        4.78        6.75      1.30 o 
  -7   5   3       22.60       23.57      0.82 o 
  -6   5   3       33.72       27.64      0.96 o 
  -5   5   3       41.37       38.26      1.34 o 
  -4   5   3      187.03      172.74      2.61 o 
  -3   5   3        2.33        6.58      0.29 o 
  -2   5   3      605.79      630.16      8.09 o 
  -1   5   3      131.15      124.22      1.75 o 
   0   5   3        3.25        3.87      0.16 o 
   1   5   3      160.39      171.66      2.53 o 
   2   5   3       14.09       14.65      0.39 o 
   3   5   3       51.73       51.47      0.99 o 
   4   5   3       10.52        9.19      0.48 o 
   5   5   3        0.00       -0.31      0.39 o 
   6   5   3        0.26        0.50      0.64 o 
   7   5   3        2.36        4.66      0.94 o 
  -8   6   3        4.89        7.01      1.30 o 
  -7   6   3       13.10       12.17      0.70 o 
  -6   6   3        9.62       11.58      0.63 o 
  -5   6   3      253.62      240.46      3.98 o 
  -4   6   3        2.91        2.80      0.27 o 
  -3   6   3        0.69        0.90      0.50 o 
  -2   6   3      207.30      179.35      2.82 o 
  -1   6   3        0.27        0.06      0.13 o 
   0   6   3      175.97      185.32      2.49 o 
   1   6   3      142.02      153.00      2.30 o 
   2   6   3       13.69       17.09      0.62 o 
   3   6   3      110.91      109.98      1.80 o 
   4   6   3      157.78      154.59      2.88 o 
   5   6   3        2.69        2.77      0.79 o 
   6   6   3       14.66       14.99      1.09 o 
   7   6   3       22.58       22.12      1.39 o 
  -8   7   3       17.05       26.74      2.08 o 
  -7   7   3        0.00        0.39      0.67 o 
  -6   7   3       77.89       83.78      1.76 o 
  -5   7   3      135.97      123.85      2.27 o 
  -4   7   3        2.19        2.95      0.49 o 
  -3   7   3        2.21        3.44      0.29 o 
  -2   7   3        3.38        6.04      0.43 o 
  -1   7   3       41.93       40.46      0.96 o 
   0   7   3      115.67      114.13      1.66 o 
   1   7   3      268.93      275.35      3.66 o 
   2   7   3       49.28       43.81      0.84 o 
   3   7   3       38.57       42.04      0.88 o 
   4   7   3       97.90       96.18      2.28 o 
   5   7   3       30.89       24.42      0.94 o 
   6   7   3       71.04       69.34      1.76 o 
   7   7   3        0.44       -0.24      1.04 o 
  -7   8   3        0.30        0.10      0.67 o 
  -6   8   3       47.72       46.33      1.39 o 
  -5   8   3        0.43        1.98      0.94 o 
  -4   8   3       71.14       67.19      1.47 o 
  -3   8   3       19.29       17.29      0.55 o 
  -2   8   3       47.89       47.86      0.84 o 
  -1   8   3      176.68      181.07      2.74 o 
   0   8   3        6.88        6.20      0.36 o 
   1   8   3       95.00       99.44      1.51 o 
   2   8   3        0.08        0.38      0.32 o 
   3   8   3       50.56       49.24      1.03 o 
   4   8   3       23.74       19.55      0.94 o 
   5   8   3        0.65        0.09      0.44 o 
   6   8   3       16.88       20.23      0.99 o 
   7   8   3        0.00       -0.69      0.69 o 
  -7   9   3        3.02        4.15      0.86 o 
  -6   9   3        1.05       -0.04      0.51 o 
  -5   9   3        2.06        1.62      0.87 o 
  -4   9   3       64.55       63.88      1.57 o 
  -3   9   3        3.80        2.54      0.33 o 
  -2   9   3      412.99      410.17      5.43 o 
  -1   9   3       39.11       42.10      0.87 o 
   0   9   3        1.20        1.58      0.23 o 
   1   9   3       21.83       21.95      0.53 o 
   2   9   3      140.75      137.03      2.18 o 
   3   9   3       54.78       57.07      1.25 o 
   4   9   3       38.63       34.54      1.26 o 
   5   9   3        0.19       -0.19      0.72 o 
   6   9   3        4.55        7.34      0.72 o 
   7   9   3        4.12        0.69      0.90 o 
  -7  10   3        4.54        4.25      1.00 o 
  -6  10   3        0.06        0.10      0.51 o 
  -5  10   3       49.01       58.26      1.63 o 
  -4  10   3       47.57       44.98      1.21 o 
  -3  10   3        0.23        0.08      0.46 o 
  -2  10   3        3.40        3.99      0.38 o 
  -1  10   3        0.13        0.43      0.25 o 
   0  10   3       19.48       18.61      0.52 o 
   1  10   3       37.48       38.68      0.78 o 
   2  10   3       18.53       18.80      0.58 o 
   3  10   3      128.09      130.99      4.63 o 
   4  10   3        2.54        3.35      0.59 o 
   5  10   3        0.10        0.68      0.88 o 
   6  10   3       12.55       11.98      0.84 o 
  -7  11   3        2.36        4.39      1.04 o 
  -6  11   3        2.30        1.57      0.56 o 
  -5  11   3       34.55       33.54      1.36 o 
  -4  11   3       21.30       19.58      0.81 o 
  -3  11   3        8.96        8.29      0.62 o 
  -2  11   3       12.42       12.21      1.95 o 
  -1  11   3        7.52        9.47      0.48 o 
   0  11   3      139.66      145.63      2.20 o 
   1  11   3       41.86       42.43      0.88 o 
   2  11   3       18.57       16.72      0.61 o 
   3  11   3        3.04        3.02      1.12 o 
   4  11   3        0.00       -0.42      0.42 o 
   5  11   3       24.16       24.14      1.12 o 
   6  11   3        0.02       -0.64      0.64 o 
  -6  12   3        1.03        1.21      0.58 o 
  -5  12   3        9.16       11.93      0.82 o 
  -4  12   3        2.20        1.98      0.48 o 
  -3  12   3        2.63        1.28      0.53 o 
  -2  12   3        6.73        5.54      0.54 o 
  -1  12   3      149.41      146.33      2.39 o 
   0  12   3       42.97       43.99      0.93 o 
   1  12   3       38.06       38.09      0.84 o 
   2  12   3        0.37        1.08      0.32 o 
   3  12   3       49.17       45.82      1.48 o 
   4  12   3        0.84       -0.18      0.59 o 
   5  12   3       13.31       13.98      0.94 o 
   6  12   3        0.91        0.12      0.64 o 
  -6  13   3        1.37        1.14      1.43 o 
  -5  13   3        2.23        1.11      0.56 o 
  -4  13   3        0.02        0.10      0.46 o 
  -3  13   3        7.89        6.34      0.53 o 
  -2  13   3       30.20       26.88      0.84 o 
  -1  13   3       56.01       55.28      1.84 o 
   0  13   3        7.51        7.67      0.43 o 
   1  13   3       22.87       22.01      0.67 o 
   2  13   3       87.98       84.56      1.65 o 
   3  13   3        0.37       -0.36      0.53 o 
   4  13   3        5.56        4.55      0.72 o 
   5  13   3        1.27        1.03      0.61 o 
  -5  14   3        0.00       -0.23      0.72 o 
  -4  14   3       17.85       15.22      0.84 o 
  -3  14   3       65.41       65.17      1.59 o 
  -2  14   3        0.95        0.39      0.42 o 
  -1  14   3       16.65       16.41      0.94 o 
   0  14   3        0.55        1.01      0.29 o 
   1  14   3        4.27        3.61      0.42 o 
   2  14   3        0.04        0.39      0.56 o 
   3  14   3        0.03       -0.56      0.56 o 
   4  14   3        0.43       -0.02      0.56 o 
   5  14   3        7.72        8.87      1.11 o 
  -5  15   3        5.05        6.14      0.69 o 
  -4  15   3        0.52        0.94      0.53 o 
  -3  15   3        0.04       -0.28      0.47 o 
  -2  15   3        4.17        2.80      0.52 o 
  -1  15   3       17.06       20.81      0.82 o 
   0  15   3        1.88        0.96      0.49 o 
   1  15   3        0.30       -0.26      0.31 o 
   2  15   3       24.90       23.68      0.78 o 
   3  15   3        2.25        1.66      0.61 o 
   4  15   3       17.21       17.67      1.10 o 
   5  15   3        0.26       -0.89      0.89 o 
  -4  16   3        0.20       -0.48      0.48 o 
  -3  16   3        1.71        1.13      1.25 o 
  -2  16   3       15.78       13.27      0.90 o 
  -1  16   3       18.08       17.47      0.74 o 
   0  16   3        1.90        1.15      0.44 o 
   1  16   3        1.97        1.85      0.50 o 
   2  16   3       10.88        9.76      0.82 o 
   3  16   3        7.65        6.07      0.87 o 
   4  16   3        3.07        2.26      0.87 o 
  -4  17   3        0.76       -0.13      0.59 o 
  -3  17   3        5.89        5.41      0.74 o 
  -2  17   3       12.27       12.69      0.84 o 
  -1  17   3        3.91        2.94      0.50 o 
   0  17   3       25.18       24.77      1.01 o 
   1  17   3       26.63       26.90      0.96 o 
   2  17   3        0.12       -0.73      0.97 o 
   3  17   3        0.75       -0.70      0.84 o 
  -3  18   3       16.13       15.69      1.06 o 
  -2  18   3        1.10       -0.09      0.60 o 
  -1  18   3        1.00       -0.04      0.49 o 
   0  18   3        0.57       -0.05      0.47 o 
   1  18   3        2.61        2.60      0.64 o 
   2  18   3        0.00       -1.07      1.07 o 
  -1  19   3        0.01       -0.49      0.49 o 
   0  19   3        0.05       -0.47      0.47 o 
   1  19   3        2.40        3.43      0.86 o 
  -8   0   4       11.46       16.87      1.82 o 
  -7   0   4        8.76        9.09      1.30 o 
  -6   0   4        0.45       -0.52      0.78 o 
  -5   0   4      118.95      127.00      3.21 o 
  -4   0   4      101.77       91.64      1.97 o 
  -3   0   4     1306.60     1316.36     28.80 o 
  -2   0   4      319.20      307.63      5.65 o 
  -1   0   4     2435.14     2558.61     57.25 o 
   0   0   4      117.83      112.37      2.17 o 
   1   0   4     1279.18     1372.54     24.53 o 
   2   0   4        3.48        5.33      0.34 o 
   3   0   4       69.84       64.44      1.45 o 
   4   0   4      215.92      207.96      8.05 o 
   5   0   4       16.89       15.47      1.28 o 
   6   0   4      171.07      171.93      5.05 o 
   7   0   4        2.26        4.93      1.56 o 
  -8   1   4        0.00        0.39      0.73 o 
  -7   1   4       50.56       53.23      1.84 o 
  -6   1   4      172.81      175.96      6.23 o 
  -5   1   4       37.91       36.64      0.91 o 
  -4   1   4       61.26       63.46      1.25 o 
  -3   1   4      610.05      641.47      8.98 o 
  -2   1   4     1707.81     1690.94     23.33 o 
  -1   1   4      110.42      105.16      1.62 o 
   0   1   4       67.95       69.77      1.17 o 
   1   1   4        0.36        1.61      0.18 o 
   2   1   4      427.48      445.86      7.28 o 
   3   1   4       27.96       24.75      0.57 o 
   4   1   4        7.63       12.01      0.71 o 
   5   1   4      174.19      160.97      3.27 o 
   6   1   4       42.75       43.91      1.46 o 
   7   1   4        0.68        0.39      1.43 o 
  -8   2   4        0.54       -0.13      0.73 o 
  -7   2   4       11.66       11.29      0.92 o 
  -6   2   4        6.68        5.17      0.60 o 
  -5   2   4       10.13        9.65      0.64 o 
  -4   2   4        4.29        5.00      0.34 o 
  -3   2   4       15.66       10.70      0.46 o 
  -2   2   4       19.12       18.23      0.53 o 
  -1   2   4      127.91      137.67      1.87 o 
   0   2   4      245.28      242.46      3.18 o 
   1   2   4      121.92      112.59      1.78 o 
   2   2   4       63.71       62.16      1.14 o 
   3   2   4      223.17      216.65      3.35 o 
   4   2   4       29.63       31.39      0.81 o 
   5   2   4       12.65       18.67      1.50 o 
   6   2   4       43.72       44.42      1.78 o 
   7   2   4        0.25        0.12      0.79 o 
  -8   3   4        0.16        0.03      0.53 o 
  -7   3   4        6.86        5.76      0.73 o 
  -6   3   4       99.52       96.89      2.00 o 
  -5   3   4      188.89      184.44      3.65 o 
  -4   3   4       79.81       68.94      1.20 o 
  -3   3   4       93.40      113.16      1.97 o 
  -2   3   4     1170.21     1191.20     14.85 o 
  -1   3   4       58.41       60.91      0.83 o 
   0   3   4       83.03       92.33      1.30 o 
   1   3   4       40.09       52.45      0.82 o 
   2   3   4      316.86      337.15      4.96 o 
   3   3   4       68.11       60.85      1.19 o 
   4   3   4        0.07       -0.17      0.21 o 
   5   3   4      148.58      138.01      3.34 o 
   6   3   4        0.47       -0.35      0.75 o 
   7   3   4        4.35        4.30      0.94 o 
  -8   4   4        2.36        1.99      0.69 o 
  -7   4   4        2.68        2.29      0.67 o 
  -6   4   4       27.81       32.94      0.99 o 
  -5   4   4       78.91       78.78      1.61 o 
  -4   4   4       31.94       28.81      0.81 o 
  -3   4   4      212.55      241.59      3.41 o 
  -2   4   4        9.52       10.34      0.34 o 
  -1   4   4      246.44      246.57      3.57 o 
   0   4   4      172.07      199.00      2.90 o 
   1   4   4      252.49      286.66      4.11 o 
   2   4   4       18.95       19.26      0.51 o 
   3   4   4      112.32      110.99      1.90 o 
   4   4   4       22.44       21.67      1.01 o 
   5   4   4       66.17       55.32      1.79 o 
   6   4   4        9.96        9.43      0.94 o 
   7   4   4        2.01        0.39      0.84 o 
  -8   5   4        1.08        0.13      1.43 o 
  -7   5   4       40.01       47.54      1.29 o 
  -6   5   4      135.57      138.48      2.59 o 
  -5   5   4        4.21        3.52      0.41 o 
  -4   5   4       57.06       63.95      1.26 o 
  -3   5   4      463.37      497.33      6.28 o 
  -2   5   4      285.45      310.84      3.76 o 
  -1   5   4       38.14       44.23      0.79 o 
   0   5   4        4.90        2.82      0.19 o 
   1   5   4      223.71      243.29      3.56 o 
   2   5   4        0.31        1.44      0.51 o 
   3   5   4       38.67       41.74      0.99 o 
   4   5   4      193.95      179.21      2.93 o 
   5   5   4        2.06        1.54      0.52 o 
   6   5   4       35.61       34.13      1.54 o 
   7   5   4       20.47       22.93      1.43 o 
  -8   6   4        2.95        3.11      1.30 o 
  -7   6   4       17.19       17.21      0.88 o 
  -6   6   4       13.77       13.03      0.69 o 
  -5   6   4        0.75        0.08      0.35 o 
  -4   6   4       10.89        9.36      0.45 o 
  -3   6   4       34.37       37.50      0.73 o 
  -2   6   4       25.30       26.78      0.57 o 
  -1   6   4       31.26       28.01      0.60 o 
   0   6   4       27.61       36.50      1.09 o 
   1   6   4       85.80       89.93      1.47 o 
   2   6   4       15.90       15.28      0.45 o 
   3   6   4        5.63        7.40      0.49 o 
   4   6   4       11.54       13.24      0.64 o 
   5   6   4       13.42       11.15      0.72 o 
   6   6   4       20.49       18.83      1.25 o 
   7   6   4        2.83        5.11      1.05 o 
  -7   7   4        0.27       -0.29      0.46 o 
  -6   7   4       25.57       23.04      0.89 o 
  -5   7   4       50.93       45.11      1.18 o 
  -4   7   4      118.74      117.27      1.97 o 
  -3   7   4       67.74       75.15      1.34 o 
  -2   7   4        0.33        1.17      0.25 o 
  -1   7   4       46.02       42.86      0.75 o 
   0   7   4       19.16       20.54      0.63 o 
   1   7   4      146.09      148.40      2.55 o 
   2   7   4      103.67       96.24      2.07 o 
   3   7   4        5.37        5.70      0.46 o 
   4   7   4      126.16      109.47      2.21 o 
   5   7   4       29.74       31.08      1.04 o 
   6   7   4       11.42        8.76      1.05 o 
   7   7   4       16.07       21.73      1.50 o 
  -7   8   4        9.16       10.40      0.82 o 
  -6   8   4       67.51       75.20      1.92 o 
  -5   8   4        0.31        0.22      0.44 o 
  -4   8   4       43.25       40.44      1.26 o 
  -3   8   4        1.74        2.95      0.60 o 
  -2   8   4       14.59       13.49      0.48 o 
  -1   8   4       67.31       61.21      1.04 o 
   0   8   4       17.50       17.67      0.70 o 
   1   8   4       36.10       35.88      0.77 o 
   2   8   4      126.72      122.46      2.13 o 
   3   8   4       68.37       69.54      1.55 o 
   4   8   4       24.06       22.69      1.00 o 
   5   8   4        8.73        9.00      0.70 o 
   6   8   4        2.25        4.03      0.95 o 
   7   8   4       11.95       14.52      1.35 o 
  -7   9   4       17.44       18.39      1.15 o 
  -6   9   4       14.03       13.93      0.82 o 
  -5   9   4       38.61       40.31      1.31 o 
  -4   9   4       31.87       32.13      1.46 o 
  -3   9   4        3.51        4.42      0.44 o 
  -2   9   4      239.52      249.11      4.03 o 
  -1   9   4        0.42        1.13      0.23 o 
   0   9   4       28.44       23.16      0.57 o 
   1   9   4       43.00       43.13      0.98 o 
   2   9   4       74.93       78.30      1.56 o 
   3   9   4      113.52      114.26      2.27 o 
   4   9   4        9.39        9.33      0.79 o 
   5   9   4       13.18       14.25      0.84 o 
   6   9   4        9.73        9.87      1.09 o 
   7   9   4        2.08        1.08      1.18 o 
  -7  10   4       16.24       17.75      1.06 o 
  -6  10   4        2.75        2.76      0.59 o 
  -5  10   4        0.80        0.65      0.49 o 
  -4  10   4        0.07       -0.26      0.32 o 
  -3  10   4       31.75       34.19      0.99 o 
  -2  10   4        1.69        1.85      0.45 o 
  -1  10   4        6.87        5.03      0.31 o 
   0  10   4       84.35       88.21      1.44 o 
   1  10   4        3.76        2.44      0.40 o 
   2  10   4        0.38       -0.10      0.17 o 
   3  10   4       61.07       60.56      1.76 o 
   4  10   4       34.28       35.52      1.32 o 
   5  10   4       33.38       32.58      1.32 o 
   6  10   4        0.68        1.38      0.57 o 
  -7  11   4       17.63       17.13      1.82 o 
  -6  11   4        4.27        5.53      0.72 o 
  -5  11   4        1.09        0.19      0.47 o 
  -4  11   4       72.97       72.57      1.65 o 
  -3  11   4        6.04        7.05      0.57 o 
  -2  11   4        2.09        1.98      0.32 o 
  -1  11   4       18.77       21.60      0.63 o 
   0  11   4       65.13       63.65      1.16 o 
   1  11   4       14.04       14.77      0.62 o 
   2  11   4        9.23        9.65      0.53 o 
   3  11   4       20.89       19.10      0.97 o 
   4  11   4        0.65       -0.04      0.44 o 
   5  11   4       40.88       40.45      1.50 o 
   6  11   4        0.32       -0.55      0.55 o 
  -6  12   4       19.63       22.00      1.24 o 
  -5  12   4        6.15        6.29      1.05 o 
  -4  12   4        0.17        0.03      0.49 o 
  -3  12   4        1.71        0.40      0.49 o 
  -2  12   4        4.44        6.53      0.49 o 
  -1  12   4       38.92       37.76      0.86 o 
   0  12   4        0.19        0.00      0.29 o 
   1  12   4      100.02       99.67      1.64 o 
   2  12   4      146.48      137.45      3.11 o 
   3  12   4        0.07       -0.13      1.07 o 
   4  12   4        1.17        0.80      0.59 o 
   5  12   4        0.30       -0.16      0.61 o 
   6  12   4        2.32        1.64      0.67 o 
  -6  13   4        5.82        5.77      1.09 o 
  -5  13   4        6.74        8.56      0.71 o 
  -4  13   4        5.74        7.28      0.71 o 
  -3  13   4        2.81        2.93      0.51 o 
  -2  13   4        6.99        7.10      0.61 o 
  -1  13   4        3.72        2.59      0.42 o 
   0  13   4        4.55        5.12      0.41 o 
   1  13   4        1.33        1.35      0.33 o 
   2  13   4       27.18       29.87      1.26 o 
   3  13   4        1.50        0.42      0.94 o 
   4  13   4        9.99        8.62      0.87 o 
   5  13   4       10.87       10.62      0.94 o 
  -5  14   4        2.46        1.89      0.53 o 
  -4  14   4        0.70        1.15      0.56 o 
  -3  14   4        0.02        0.36      0.51 o 
  -2  14   4        0.06       -0.39      0.64 o 
  -1  14   4       16.08       17.40      0.88 o 
   0  14   4        1.41        0.90      0.33 o 
   1  14   4        0.47       -0.23      0.30 o 
   2  14   4       26.25       24.77      1.20 o 
   3  14   4        0.00       -0.46      0.46 o 
   4  14   4       14.29       15.43      1.10 o 
   5  14   4        1.84        1.56      0.76 o 
  -5  15   4        1.41        1.53      0.66 o 
  -4  15   4        6.44        5.75      0.73 o 
  -3  15   4        1.63        1.40      0.58 o 
  -2  15   4        3.19        1.77      0.49 o 
  -1  15   4       21.39       23.44      1.24 o 
   0  15   4        5.37        4.66      0.43 o 
   1  15   4        0.28        0.10      0.35 o 
   2  15   4        3.37        3.49      0.77 o 
   3  15   4        0.42       -0.56      0.56 o 
   4  15   4        8.60        9.02      1.00 o 
  -4  16   4        0.83       -0.23      0.58 o 
  -3  16   4        3.59        2.57      0.62 o 
  -2  16   4        0.17       -0.48      0.48 o 
  -1  16   4        1.42        0.97      0.46 o 
   0  16   4       43.20       40.87      1.11 o 
   1  16   4       42.23       41.47      1.11 o 
   2  16   4        4.15        0.66      0.89 o 
   3  16   4        9.52        9.68      0.94 o 
   4  16   4        1.24        1.34      0.74 o 
  -3  17   4        0.02       -0.53      0.53 o 
  -2  17   4        0.10       -0.48      0.48 o 
  -1  17   4        5.08        4.22      0.55 o 
   0  17   4        1.60        0.67      0.45 o 
   1  17   4        6.84        6.72      0.59 o 
   2  17   4        0.11       -0.66      0.66 o 
   3  17   4        0.04       -0.43      0.61 o 
  -2  18   4        0.54        0.72      0.55 o 
  -1  18   4        0.37       -0.48      0.48 o 
   0  18   4        0.29        0.23      0.64 o 
   1  18   4        0.50       -0.25      0.61 o 
   2  18   4        0.07       -0.44      0.61 o 
  -8   1   5        0.08       -0.33      1.43 o 
  -7   1   5        0.23       -0.52      0.55 o 
  -6   1   5       30.81       35.43      1.47 o 
  -5   1   5       77.70       76.51      1.43 o 
  -4   1   5      298.16      299.75      4.39 o 
  -3   1   5        3.58        1.19      0.27 o 
  -2   1   5      263.71      284.72      4.09 o 
  -1   1   5      653.50      692.26      8.79 o 
   0   1   5       16.60       12.62      0.27 o 
   1   1   5       55.27       60.80      0.93 o 
   2   1   5       67.94       65.04      1.21 o 
   3   1   5      230.84      223.92      3.47 o 
   4   1   5       55.45       61.48      1.56 o 
   5   1   5        0.40        0.99      0.61 o 
   6   1   5       33.95       36.40      1.36 o 
   7   1   5        4.38        4.25      1.18 o 
  -8   2   5        0.41        0.91      0.73 o 
  -7   2   5        0.19       -0.26      0.55 o 
  -6   2   5        3.43        3.31      0.87 o 
  -5   2   5       38.41       39.19      1.24 o 
  -4   2   5        4.40        8.61      0.51 o 
  -3   2   5       42.67       61.08      1.10 o 
  -2   2   5       46.28       57.66      0.99 o 
  -1   2   5      212.04      214.06      2.61 o 
   0   2   5       80.36       87.69      1.28 o 
   1   2   5      428.10      504.39      5.91 o 
   2   2   5      739.66      789.96     11.32 o 
   3   2   5       26.42       29.32      0.71 o 
   4   2   5        0.54       -0.04      0.44 o 
   5   2   5      222.80      213.69      4.15 o 
   6   2   5       16.98       18.30      1.24 o 
   7   2   5        0.22       -0.63      0.79 o 
  -8   3   5        2.45        2.25      0.60 o 
  -7   3   5        0.04       -0.55      0.55 o 
  -6   3   5       38.16       37.64      1.47 o 
  -5   3   5       14.60       14.67      0.79 o 
  -4   3   5        1.39        0.57      0.28 o 
  -3   3   5      639.47      631.30      8.00 o 
  -2   3   5       55.88       72.22      1.12 o 
  -1   3   5        0.95        0.99      0.23 o 
   0   3   5      803.38      847.69     10.75 o 
   1   3   5      717.93      760.07      9.72 o 
   2   3   5       29.61       39.39      1.17 o 
   3   3   5      133.39      125.78      2.12 o 
   4   3   5       60.79       51.35      1.46 o 
   5   3   5       82.20       79.50      1.98 o 
   6   3   5        7.30        8.80      0.99 o 
   7   3   5        4.60        4.83      1.08 o 
  -8   4   5        1.47       -0.26      0.60 o 
  -7   4   5       81.32       85.33      2.10 o 
  -6   4   5        0.81        1.64      0.45 o 
  -5   4   5       85.29       84.01      1.89 o 
  -4   4   5      235.32      230.12      3.86 o 
  -3   4   5      192.34      185.67      2.59 o 
  -2   4   5      337.36      361.74      4.67 o 
  -1   4   5      437.89      440.15      5.77 o 
   0   4   5       19.90       21.85      0.79 o 
   1   4   5      287.30      304.53      4.03 o 
   2   4   5      152.75      155.56      2.49 o 
   3   4   5       12.40       14.45      0.51 o 
   4   4   5       69.61       70.94      1.45 o 
   5   4   5        3.37        3.70      0.90 o 
   6   4   5       14.31       15.90      1.21 o 
   7   4   5       16.94       22.10      1.44 o 
  -8   5   5        0.52        0.78      0.60 o 
  -7   5   5       12.43       13.49      0.90 o 
  -6   5   5       15.38       14.72      1.12 o 
  -5   5   5       25.79       21.29      0.90 o 
  -4   5   5       76.40       76.25      1.51 o 
  -3   5   5      185.27      172.95      2.38 o 
  -2   5   5        8.19       10.50      0.36 o 
  -1   5   5        0.82        3.25      0.25 o 
   0   5   5      579.35      628.32      8.82 o 
   1   5   5      223.21      244.61      3.58 o 
   2   5   5        6.60        7.04      0.37 o 
   3   5   5       35.28       36.79      0.94 o 
   4   5   5       38.07       40.32      1.72 o 
   5   5   5       31.72       28.17      1.62 o 
   6   5   5        4.66        5.93      0.90 o 
   7   5   5       11.73       16.05      1.64 o 
  -8   6   5        0.09       -0.13      0.73 o 
  -7   6   5        0.29        0.55      0.53 o 
  -6   6   5        2.30        2.78      0.53 o 
  -5   6   5        3.11        3.81      0.45 o 
  -4   6   5      129.83      125.02      2.26 o 
  -3   6   5       76.65       75.38      1.35 o 
  -2   6   5      200.96      181.95      2.80 o 
  -1   6   5      382.51      346.80      5.00 o 
   0   6   5       69.24       78.16      1.32 o 
   1   6   5      586.15      619.48      8.73 o 
   2   6   5       11.74        8.83      0.60 o 
   3   6   5      131.38      123.81      2.14 o 
   4   6   5      131.42      125.34      3.82 o 
   5   6   5        0.00        1.73      0.75 o 
   6   6   5        2.65        2.48      0.84 o 
   7   6   5       20.45       25.17      1.58 o 
  -7   7   5        6.24        3.27      0.65 o 
  -6   7   5       60.83       54.58      1.57 o 
  -5   7   5        1.48        1.99      0.45 o 
  -4   7   5        2.32        2.94      0.41 o 
  -3   7   5      244.50      252.72      4.22 o 
  -2   7   5       37.87       37.26      0.74 o 
  -1   7   5        2.77        3.08      0.28 o 
   0   7   5       74.75       63.96      1.18 o 
   1   7   5      132.66      145.35      2.30 o 
   2   7   5       20.36       25.07      1.12 o 
   3   7   5        0.54        0.24      0.55 o 
   4   7   5       61.29       56.68      1.49 o 
   5   7   5        8.13       10.80      1.05 o 
   6   7   5        3.86        4.25      1.14 o 
   7   7   5        0.53        2.12      0.99 o 
  -7   8   5       34.14       29.85      1.20 o 
  -6   8   5        1.97        2.65      0.60 o 
  -5   8   5        3.46        4.52      0.70 o 
  -4   8   5       30.43       28.78      0.97 o 
  -3   8   5       66.87       66.08      1.43 o 
  -2   8   5       68.06       62.68      1.04 o 
  -1   8   5       27.17       28.77      0.70 o 
   0   8   5        0.01        0.86      0.28 o 
   1   8   5       72.92       72.03      1.30 o 
   2   8   5       10.06       11.03      0.54 o 
   3   8   5       12.38       13.53      0.78 o 
   4   8   5       13.81       15.80      0.86 o 
   5   8   5       37.05       34.61      1.18 o 
   6   8   5        4.65        4.95      0.94 o 
  -7   9   5        7.40       10.63      1.56 o 
  -6   9   5        5.58        4.66      1.04 o 
  -5   9   5        0.25        0.38      0.49 o 
  -4   9   5        8.45        6.52      0.62 o 
  -3   9   5      172.73      161.04      3.52 o 
  -2   9   5        3.35        3.66      0.30 o 
  -1   9   5        0.72       -0.13      0.23 o 
   0   9   5      253.94      259.92      3.90 o 
   1   9   5       65.32       69.30      1.30 o 
   2   9   5       19.85       21.19      0.84 o 
   3   9   5        5.36        6.60      0.53 o 
   4   9   5        0.03       -0.15      0.41 o 
   5   9   5       21.61       20.05      1.01 o 
   6   9   5        1.44        0.09      0.75 o 
  -7  10   5        0.05        0.00      0.73 o 
  -6  10   5        0.29        0.56      0.65 o 
  -5  10   5        6.00        4.75      0.69 o 
  -4  10   5        9.41        7.20      0.64 o 
  -3  10   5        7.56        6.84      0.85 o 
  -2  10   5        3.06        2.64      0.37 o 
  -1  10   5       13.37       14.63      0.50 o 
   0  10   5       45.38       49.87      1.08 o 
   1  10   5        1.22        0.74      0.29 o 
   2  10   5       27.63       29.81      1.06 o 
   3  10   5       85.19       80.18      2.33 o 
   4  10   5        0.63        0.37      0.45 o 
   5  10   5        0.08        0.28      0.54 o 
   6  10   5        3.12        3.92      0.99 o 
  -6  11   5        3.54        1.82      0.62 o 
  -5  11   5        5.04        8.21      1.08 o 
  -4  11   5       13.06       13.93      0.82 o 
  -3  11   5        6.75        7.52      0.53 o 
  -2  11   5       32.27       29.94      0.95 o 
  -1  11   5       21.52       19.34      0.59 o 
   0  11   5        6.30        8.25      0.44 o 
   1  11   5        5.12        5.05      0.43 o 
   2  11   5        6.55        4.92      0.52 o 
   3  11   5       95.70       94.86      2.44 o 
   4  11   5        0.30        0.04      0.56 o 
   5  11   5        1.60        1.87      0.82 o 
   6  11   5        4.95        4.53      1.09 o 
  -6  12   5       10.94       13.29      1.82 o 
  -5  12   5       12.32       13.91      0.84 o 
  -4  12   5        7.47        8.12      0.78 o 
  -3  12   5       11.61        9.65      0.62 o 
  -2  12   5       10.60        9.58      0.61 o 
  -1  12   5        0.91        1.14      0.30 o 
   0  12   5        0.15       -0.39      0.39 o 
   1  12   5        0.28        0.33      0.50 o 
   2  12   5        2.55        3.25      0.52 o 
   3  12   5        0.31        0.60      0.56 o 
   4  12   5       35.98       33.48      1.78 o 
   5  12   5       19.40       18.68      1.04 o 
  -6  13   5        8.91       10.38      1.00 o 
  -5  13   5        1.49        0.34      0.51 o 
  -4  13   5        4.27        4.05      0.66 o 
  -3  13   5        2.31        0.03      0.47 o 
  -2  13   5       31.79       30.59      1.03 o 
  -1  13   5       35.69       34.69      0.92 o 
   0  13   5        0.26       -0.05      0.29 o 
   1  13   5       42.35       42.29      1.05 o 
   2  13   5       87.85       89.46      2.28 o 
   3  13   5        0.04        0.29      0.73 o 
   4  13   5        0.75        0.75      0.80 o 
   5  13   5        4.34        5.35      0.83 o 
  -5  14   5        4.18        4.80      0.89 o 
  -4  14   5        0.08       -0.42      0.47 o 
  -3  14   5        0.03       -0.75      0.75 o 
  -2  14   5        0.04       -0.46      0.46 o 
  -1  14   5        5.82        5.47      0.54 o 
   0  14   5        3.70        4.90      0.42 o 
   1  14   5        1.67        1.54      0.42 o 
   2  14   5       21.93       25.71      1.28 o 
   3  14   5        0.48        0.73      0.59 o 
   4  14   5        6.66        8.89      0.94 o 
   5  14   5        1.18        1.04      1.82 o 
  -5  15   5        2.64        2.59      0.67 o 
  -4  15   5        6.83        7.68      0.71 o 
  -3  15   5        8.63       11.51      0.94 o 
  -2  15   5        0.71       -0.27      0.46 o 
  -1  15   5        1.44        0.83      0.48 o 
   0  15   5       21.19       23.47      0.84 o 
   1  15   5        0.02       -0.49      0.49 o 
   2  15   5       12.24       11.89      0.94 o 
   3  15   5        2.32        2.56      0.76 o 
   4  15   5        0.00        0.26      0.73 o 
  -4  16   5        1.68        2.26      0.61 o 
  -3  16   5        0.00       -0.60      0.60 o 
  -2  16   5        0.07       -0.64      0.64 o 
  -1  16   5        6.25        5.18      0.61 o 
   0  16   5        0.49       -0.04      0.44 o 
   1  16   5        5.61        5.06      1.01 o 
   2  16   5        1.86        1.67      0.76 o 
   3  16   5        0.17       -0.61      0.61 o 
  -3  17   5        0.15        0.09      0.49 o 
  -2  17   5        3.89        1.77      0.62 o 
  -1  17   5        7.65        7.41      0.70 o 
   0  17   5        8.67        8.62      0.70 o 
   1  17   5        7.19        5.85      0.78 o 
   2  17   5        7.71        6.28      1.17 o 
  -2  18   5        2.72        0.97      0.54 o 
  -1  18   5        0.18       -0.48      0.49 o 
   0  18   5        1.38        0.21      0.52 o 
   1  18   5        9.25        9.87      1.06 o 
  -8   0   6       23.20       28.29      2.08 o 
  -7   0   6       35.58       40.49      2.34 o 
  -6   0   6       47.57       49.58      2.34 o 
  -5   0   6       46.58       41.60      1.55 o 
  -4   0   6      295.44      286.37      6.72 o 
  -3   0   6      241.51      246.95      5.80 o 
  -2   0   6     1094.70     1014.49     18.21 o 
  -1   0   6      411.33      446.05      8.21 o 
   0   0   6     5080.78     5619.59     84.62 o 
   1   0   6      512.21      547.69     10.01 o 
   2   0   6        4.90        7.76      0.24 o 
   3   0   6      110.03      107.38      3.21 o 
   4   0   6      283.84      265.43      7.79 o 
   5   0   6       99.17       93.64      3.21 o 
   6   0   6        3.72        6.54      1.18 o 
   7   0   6        6.55       11.16      2.08 o 
  -8   1   6       11.45       13.98      1.18 o 
  -7   1   6        0.66       -0.13      0.55 o 
  -6   1   6        1.19        0.91      0.55 o 
  -5   1   6       92.32       94.86      2.19 o 
  -4   1   6        2.40        4.01      0.39 o 
  -3   1   6        8.00        9.79      0.41 o 
  -2   1   6      168.13      181.29      2.47 o 
  -1   1   6        6.77        9.95      0.31 o 
   0   1   6      604.00      630.56      7.36 o 
   1   1   6      114.05      116.78      1.69 o 
   2   1   6      167.92      172.10      2.71 o 
   3   1   6      119.42      115.55      2.40 o 
   4   1   6       31.80       23.84      1.17 o 
   5   1   6       44.88       41.33      1.72 o 
   6   1   6       48.16       48.38      1.62 o 
   7   1   6        0.10        1.04      1.30 o 
  -8   2   6        0.62        0.52      0.73 o 
  -7   2   6        1.33        0.96      0.62 o 
  -6   2   6       62.61       61.17      1.73 o 
  -5   2   6       11.33       10.65      0.69 o 
  -4   2   6       47.92       39.04      0.99 o 
  -3   2   6      234.46      225.53      3.40 o 
  -2   2   6        4.13        5.57      0.61 o 
  -1   2   6       89.30       90.87      1.22 o 
   0   2   6        7.78        9.59      0.97 o 
   1   2   6      248.73      269.32      3.27 o 
   2   2   6       17.89       18.62      0.52 o 
   3   2   6      102.78      102.94      1.78 o 
   4   2   6       96.03       84.76      2.14 o 
   5   2   6       12.34       16.52      1.00 o 
   6   2   6       13.42       14.94      1.50 o 
   7   2   6        0.02       -0.79      0.79 o 
  -8   3   6       12.98       16.73      1.05 o 
  -7   3   6        1.47        1.04      0.73 o 
  -6   3   6        3.51        2.32      0.67 o 
  -5   3   6      124.22      124.46      2.71 o 
  -4   3   6       66.23       68.19      1.31 o 
  -3   3   6        0.17       -0.04      0.21 o 
  -2   3   6      521.97      511.42      6.51 o 
  -1   3   6      145.75      142.36      1.80 o 
   0   3   6       94.74       95.69      1.45 o 
   1   3   6      301.55      311.33      4.63 o 
   2   3   6       34.98       31.99      0.78 o 
   3   3   6       92.42       80.70      1.50 o 
   4   3   6      126.19      120.52      2.92 o 
   5   3   6       78.13       77.20      1.98 o 
   6   3   6        2.81        4.17      0.90 o 
   7   3   6        2.23        1.73      0.90 o 
  -8   4   6        0.92        0.17      0.64 o 
  -7   4   6        6.12        7.76      0.75 o 
  -6   4   6        7.22        7.47      0.57 o 
  -5   4   6        0.00       -0.28      0.28 o 
  -4   4   6       48.15       43.19      0.96 o 
  -3   4   6      115.44      106.86      1.59 o 
  -2   4   6      109.45      106.17      1.58 o 
  -1   4   6       27.69       30.62      0.60 o 
   0   4   6      328.44      360.42      4.73 o 
   1   4   6      475.39      498.16      6.45 o 
   2   4   6      117.62      118.10      2.00 o 
   3   4   6       17.93       21.22      0.70 o 
   4   4   6      283.00      277.41      5.18 o 
   5   4   6       33.01       34.25      1.69 o 
   6   4   6        0.00        1.30      0.75 o 
   7   4   6        0.41        0.69      0.90 o 
  -8   5   6        0.38       -0.60      0.60 o 
  -7   5   6       13.78       17.84      0.89 o 
  -6   5   6        9.99       10.54      0.69 o 
  -5   5   6       18.47       17.81      1.24 o 
  -4   5   6      200.45      191.65      2.92 o 
  -3   5   6       26.39       27.50      0.66 o 
  -2   5   6      119.07      116.37      1.72 o 
  -1   5   6      178.26      172.12      2.41 o 
   0   5   6      260.82      256.47      3.46 o 
   1   5   6        0.22        0.65      0.17 o 
   2   5   6       11.66       13.82      0.54 o 
   3   5   6      210.61      215.52      3.45 o 
   4   5   6       91.31       84.03      3.86 o 
   5   5   6        0.37        0.38      0.89 o 
   6   5   6       28.61       26.51      1.54 o 
   7   5   6        2.45        1.51      0.94 o 
  -7   6   6       20.69       21.85      0.96 o 
  -6   6   6       39.17       37.63      1.14 o 
  -5   6   6        5.97        4.39      0.49 o 
  -4   6   6        0.48       -0.07      0.27 o 
  -3   6   6       14.90       17.26      0.58 o 
  -2   6   6       29.25       26.32      0.66 o 
  -1   6   6       24.69       27.91      0.67 o 
   0   6   6      346.95      361.04      4.80 o 
   1   6   6       65.70       70.19      1.16 o 
   2   6   6       49.77       51.40      1.09 o 
   3   6   6        0.16        3.53      0.69 o 
   4   6   6      104.47      100.56      2.01 o 
   5   6   6       11.42        9.04      1.05 o 
   6   6   6       13.27       13.93      1.20 o 
   7   6   6        0.05       -0.53      0.94 o 
  -7   7   6       33.93       38.51      1.24 o 
  -6   7   6        7.04        6.53      0.56 o 
  -5   7   6       20.30       20.61      0.81 o 
  -4   7   6       14.91       12.67      0.58 o 
  -3   7   6       15.92       15.03      0.64 o 
  -2   7   6       25.66       27.83      0.75 o 
  -1   7   6       31.17       34.35      0.81 o 
   0   7   6        0.13        0.75      0.35 o 
   1   7   6        7.73       10.77      0.44 o 
   2   7   6      128.94      135.74      2.33 o 
   3   7   6       80.30       69.53      1.47 o 
   4   7   6      199.86      194.49      3.64 o 
   5   7   6        5.04        3.99      1.06 o 
   6   7   6        0.11       -0.75      0.75 o 
  -7   8   6        0.07        0.03      0.54 o 
  -6   8   6       22.52       25.03      0.96 o 
  -5   8   6        0.34        0.05      0.41 o 
  -4   8   6        2.27        0.96      0.44 o 
  -3   8   6      148.73      151.45      2.75 o 
  -2   8   6       17.86       19.96      0.63 o 
  -1   8   6      111.51      110.93      1.86 o 
   0   8   6        4.25        4.12      0.41 o 
   1   8   6        4.40        4.95      0.31 o 
   2   8   6      101.21       99.09      2.06 o 
   3   8   6       38.06       38.48      1.37 o 
   4   8   6       49.66       53.87      1.49 o 
   5   8   6        1.92        0.92      1.07 o 
   6   8   6        0.54        1.04      0.90 o 
  -7   9   6        0.00        0.62      0.66 o 
  -6   9   6        2.29        2.50      0.64 o 
  -5   9   6        0.10       -0.28      0.44 o 
  -4   9   6        2.73        2.57      0.46 o 
  -3   9   6       44.40       46.90      1.22 o 
  -2   9   6       40.13       34.54      0.94 o 
  -1   9   6       86.79       90.57      1.59 o 
   0   9   6       24.91       23.91      0.83 o 
   1   9   6      141.01      140.46      2.30 o 
   2   9   6        2.84        3.78      0.52 o 
   3   9   6       85.79       86.55      1.76 o 
   4   9   6       54.18       51.41      2.10 o 
   5   9   6        0.57       -0.43      0.75 o 
   6   9   6        0.12       -0.47      0.84 o 
  -7  10   6       18.36       20.06      2.47 o 
  -6  10   6        0.36        0.38      0.51 o 
  -5  10   6       39.43       35.82      1.14 o 
  -4  10   6       69.44       65.16      1.87 o 
  -3  10   6       18.80       18.74      0.81 o 
  -2  10   6        1.55        1.28      0.37 o 
  -1  10   6        7.18        7.64      0.43 o 
   0  10   6      141.80      138.58      2.28 o 
   1  10   6        0.34        1.22      0.31 o 
   2  10   6        2.93        1.58      0.40 o 
   3  10   6       68.90       68.84      2.95 o 
   4  10   6        7.44        8.48      0.72 o 
   5  10   6        0.66        1.99      0.90 o 
   6  10   6        0.02       -0.52      0.90 o 
  -6  11   6        5.12        7.44      0.84 o 
  -5  11   6        7.55        8.45      0.73 o 
  -4  11   6        1.47        1.17      0.46 o 
  -3  11   6        3.73        4.21      0.79 o 
  -2  11   6        4.54        5.69      0.47 o 
  -1  11   6        6.90        7.41      0.66 o 
   0  11   6       11.37       12.84      0.61 o 
   1  11   6        0.48        0.83      0.39 o 
   2  11   6        4.14        4.79      0.55 o 
   3  11   6        5.06        6.00      0.76 o 
   4  11   6       16.32       17.41      0.97 o 
   5  11   6        4.22        4.37      0.72 o 
  -6  12   6        0.13       -0.13      0.66 o 
  -5  12   6        2.59        3.53      0.61 o 
  -4  12   6        5.67        8.07      0.65 o 
  -3  12   6        0.11       -0.48      0.49 o 
  -2  12   6       42.18       46.64      1.31 o 
  -1  12   6        1.13        0.83      0.56 o 
   0  12   6        4.79        3.72      0.43 o 
   1  12   6       14.74       14.06      0.72 o 
   2  12   6        4.41        4.10      0.55 o 
   3  12   6        7.66        7.95      0.78 o 
   4  12   6        0.05        0.33      0.61 o 
   5  12   6        3.84        4.06      0.74 o 
  -5  13   6        0.50        0.43      0.79 o 
  -4  13   6       12.10       11.64      0.76 o 
  -3  13   6        1.28        0.83      0.47 o 
  -2  13   6       13.83       14.31      0.76 o 
  -1  13   6        0.09        0.00      0.38 o 
   0  13   6        0.03       -0.45      0.45 o 
   1  13   6        1.67        1.89      0.54 o 
   2  13   6        0.01       -0.52      0.55 o 
   3  13   6        8.03        8.64      0.81 o 
   4  13   6       11.73       11.14      0.94 o 
   5  13   6        1.02        0.20      0.68 o 
  -5  14   6       10.55        7.22      0.75 o 
  -4  14   6       24.95       26.54      1.11 o 
  -3  14   6        1.49        0.63      0.48 o 
  -2  14   6       44.12       45.88      1.34 o 
  -1  14   6       19.79       17.91      0.79 o 
   0  14   6        0.18       -0.05      0.41 o 
   1  14   6       15.64       15.83      0.98 o 
   2  14   6       30.93       31.01      1.38 o 
   3  14   6       10.00       10.50      0.94 o 
   4  14   6        0.12       -0.05      0.61 o 
  -4  15   6        1.76        1.35      0.61 o 
  -3  15   6        1.89        1.19      0.59 o 
  -2  15   6        1.03        1.35      0.54 o 
  -1  15   6        1.32        1.30      0.49 o 
   0  15   6        2.70        2.63      0.56 o 
   1  15   6        1.25        1.43      0.94 o 
   2  15   6        6.71        6.63      1.26 o 
   3  15   6        0.00        0.38      0.61 o 
   4  15   6        0.27       -0.64      0.64 o 
  -4  16   6        1.16        2.14      0.62 o 
  -3  16   6        0.88        1.32      0.61 o 
  -2  16   6        1.42        1.60      0.59 o 
  -1  16   6        9.55       10.81      0.78 o 
   0  16   6       13.14       13.80      1.52 o 
   1  16   6        0.23        0.35      0.71 o 
   2  16   6        0.26        0.56      0.61 o 
   3  16   6        6.57        9.78      0.94 o 
  -3  17   6        9.84        8.15      0.78 o 
  -2  17   6        0.92        0.42      0.54 o 
  -1  17   6        8.52       10.13      0.78 o 
   0  17   6        0.02       -0.06      0.69 o 
   1  17   6       10.17        9.98      1.95 o 
   2  17   6        0.20        0.39      0.64 o 
  -1  18   6        5.10        4.97      0.97 o 
   0  18   6        3.81        4.00      0.90 o 
  -8   1   7       20.28       25.58      1.47 o 
  -7   1   7        2.85        4.38      0.81 o 
  -6   1   7       17.55       17.43      1.10 o 
  -5   1   7      105.41       99.49      2.34 o 
  -4   1   7       64.47       63.16      1.38 o 
  -3   1   7      227.62      230.12      3.48 o 
  -2   1   7        3.99        4.79      0.29 o 
  -1   1   7      324.10      325.98      3.93 o 
   0   1   7        4.48        3.89      0.22 o 
   1   1   7        6.88        8.25      0.30 o 
   2   1   7       60.23       67.44      1.28 o 
   3   1   7       54.89       59.81      1.62 o 
   4   1   7       27.90       31.94      1.33 o 
   5   1   7        4.22        5.25      0.71 o 
   6   1   7        2.63        3.97      0.74 o 
   7   1   7        0.09        0.09      0.94 o 
  -8   2   7       10.09        9.74      1.10 o 
  -7   2   7       50.73       61.66      2.20 o 
  -6   2   7        7.49        7.30      0.69 o 
  -5   2   7      128.77      127.68      2.83 o 
  -4   2   7       12.01       11.66      0.61 o 
  -3   2   7        0.01        0.06      0.27 o 
  -2   2   7      355.86      374.52      4.86 o 
  -1   2   7      624.63      684.17      8.04 o 
   0   2   7       46.21       53.62      0.90 o 
   1   2   7      164.03      173.27      2.21 o 
   2   2   7      313.63      322.50      4.86 o 
   3   2   7      270.72      253.88      4.73 o 
   4   2   7      117.49      110.64      2.53 o 
   5   2   7       28.28       25.80      1.13 o 
   6   2   7        6.24        5.49      0.81 o 
   7   2   7        3.24        4.43      0.99 o 
  -8   3   7        0.18        0.09      0.60 o 
  -7   3   7        0.09       -0.52      0.60 o 
  -6   3   7       84.62       85.75      2.19 o 
  -5   3   7        2.10        1.37      0.90 o 
  -4   3   7       31.35       29.60      0.75 o 
  -3   3   7       35.55       33.34      0.72 o 
  -2   3   7        4.76        5.72      0.39 o 
  -1   3   7        3.80        2.93      0.22 o 
   0   3   7        0.09        0.91      0.19 o 
   1   3   7      127.49      138.76      1.80 o 
   2   3   7       37.61       43.39      0.96 o 
   3   3   7       26.19       24.00      1.07 o 
   4   3   7        0.43        0.66      0.64 o 
   5   3   7        0.03       -0.08      0.48 o 
   6   3   7        0.02        0.69      0.75 o 
   7   3   7        0.10       -0.71      0.84 o 
  -7   4   7        5.55        7.39      0.75 o 
  -6   4   7        2.07        1.09      0.44 o 
  -5   4   7       23.98       26.36      0.94 o 
  -4   4   7      177.87      161.56      2.55 o 
  -3   4   7        5.55        5.24      0.33 o 
  -2   4   7      222.11      221.66      3.04 o 
  -1   4   7      372.12      385.10      5.09 o 
   0   4   7      403.89      415.02      5.48 o 
   1   4   7       95.57       88.57      1.35 o 
   2   4   7      103.62       98.59      1.76 o 
   3   4   7        5.17        5.02      0.42 o 
   4   4   7       47.97       47.10      1.49 o 
   5   4   7        3.57        3.63      0.68 o 
   6   4   7       10.77       11.49      1.14 o 
   7   4   7        1.27        1.75      0.99 o 
  -7   5   7        0.41        0.71      0.52 o 
  -6   5   7        1.09        0.74      0.44 o 
  -5   5   7        0.01       -0.41      0.41 o 
  -4   5   7       56.47       58.23      1.76 o 
  -3   5   7        4.15        2.73      0.27 o 
  -2   5   7      152.60      143.14      2.09 o 
  -1   5   7      146.35      153.86      2.21 o 
   0   5   7      425.16      453.69      5.97 o 
   1   5   7       22.35       27.64      0.63 o 
   2   5   7       27.65       31.18      0.84 o 
   3   5   7       32.56       38.82      1.34 o 
   4   5   7        7.08        8.38      0.78 o 
   5   5   7        6.05        5.59      0.74 o 
   6   5   7        4.42        5.03      0.99 o 
  -7   6   7       10.05        9.39      0.73 o 
  -6   6   7        0.50        0.24      0.64 o 
  -5   6   7       36.37       35.41      1.09 o 
  -4   6   7      163.16      156.43      2.55 o 
  -3   6   7      102.21       97.88      1.70 o 
  -2   6   7       22.39       25.90      0.68 o 
  -1   6   7      158.44      164.10      2.34 o 
   0   6   7       36.01       38.02      0.78 o 
   1   6   7       11.35       12.66      0.54 o 
   2   6   7        2.28        3.25      0.38 o 
   3   6   7        2.43        3.96      0.48 o 
   4   6   7        1.41        0.13      0.57 o 
   5   6   7        0.03       -0.64      0.64 o 
   6   6   7        0.17        0.67      0.84 o 
  -7   7   7        0.00       -0.49      0.49 o 
  -6   7   7       41.89       43.78      1.52 o 
  -5   7   7        1.40        1.37      0.38 o 
  -4   7   7       31.75       30.38      0.87 o 
  -3   7   7       34.19       36.46      1.01 o 
  -2   7   7        1.50        1.60      0.28 o 
  -1   7   7       93.49       94.83      1.53 o 
   0   7   7        5.43        9.60      0.43 o 
   1   7   7        0.14       -0.17      0.38 o 
   2   7   7      112.76      116.81      2.10 o 
   3   7   7      106.18      102.65      1.95 o 
   4   7   7        3.28        3.79      0.71 o 
   5   7   7        6.37        5.97      0.94 o 
   6   7   7        0.94        0.35      0.90 o 
  -7   8   7        9.49       11.81      0.83 o 
  -6   8   7        0.05       -0.52      0.52 o 
  -5   8   7        2.33        2.05      0.49 o 
  -4   8   7        0.49        0.41      0.44 o 
  -3   8   7       73.97       71.59      1.58 o 
  -2   8   7       27.04       24.26      0.74 o 
  -1   8   7        5.53        5.17      0.41 o 
   0   8   7      191.30      194.48      3.02 o 
   1   8   7        0.00       -0.04      0.32 o 
   2   8   7       60.36       60.46      1.34 o 
   3   8   7       12.36       10.51      0.69 o 
   4   8   7        0.73        0.38      0.69 o 
   5   8   7        5.60        6.02      0.99 o 
   6   8   7        0.70        0.00      0.90 o 
  -7   9   7        0.44        0.97      0.66 o 
  -6   9   7        9.33       10.10      0.82 o 
  -5   9   7       11.79       10.62      0.73 o 
  -4   9   7       15.08       14.70      0.74 o 
  -3   9   7       41.28       39.63      1.14 o 
  -2   9   7        0.40        1.98      0.37 o 
  -1   9   7       47.71       54.84      1.18 o 
   0   9   7      141.29      139.39      2.31 o 
   1   9   7       26.03       26.36      0.90 o 
   2   9   7        3.22        4.09      0.50 o 
   3   9   7        0.00       -0.25      0.39 o 
   4   9   7        0.07       -0.43      0.43 o 
   5   9   7        0.08       -0.26      0.75 o 
   6   9   7        1.06        0.43      0.90 o 
  -6  10   7        4.26        4.80      0.72 o 
  -5  10   7       11.01       13.57      0.81 o 
  -4  10   7        1.82        1.53      0.46 o 
  -3  10   7      133.20      133.01      2.55 o 
  -2  10   7       44.75       48.18      1.27 o 
  -1  10   7       35.15       38.89      0.94 o 
   0  10   7       16.68       17.64      0.75 o 
   1  10   7        5.17        6.16      0.54 o 
   2  10   7        0.65        3.03      0.52 o 
   3  10   7        1.32        1.01      0.59 o 
   4  10   7        8.29        7.98      0.72 o 
   5  10   7        1.82        2.51      0.90 o 
  -6  11   7        1.61        0.94      0.66 o 
  -5  11   7        1.89        2.45      0.59 o 
  -4  11   7        1.25        1.34      0.52 o 
  -3  11   7        6.14        6.74      0.59 o 
  -2  11   7        3.79        4.26      0.48 o 
  -1  11   7       13.09       15.05      0.68 o 
   0  11   7       13.05       14.18      0.63 o 
   1  11   7        0.61       -0.16      0.40 o 
   2  11   7       66.84       64.48      1.80 o 
   3  11   7       31.53       32.91      1.18 o 
   4  11   7        6.23        5.04      0.74 o 
   5  11   7        3.67        3.91      0.99 o 
  -6  12   7        1.82        0.72      0.58 o 
  -5  12   7        0.91        0.81      0.57 o 
  -4  12   7        1.23        1.85      0.55 o 
  -3  12   7       13.12       13.75      0.76 o 
  -2  12   7       72.23       75.53      1.74 o 
  -1  12   7       27.04       28.07      0.98 o 
   0  12   7        0.03       -0.37      0.37 o 
   1  12   7        2.90        1.86      0.52 o 
   2  12   7        7.38        8.30      0.90 o 
   3  12   7        1.14        1.49      0.64 o 
   4  12   7        4.12        4.14      0.72 o 
   5  12   7        0.01       -0.90      0.90 o 
  -5  13   7        0.17       -0.53      0.53 o 
  -4  13   7       15.73       17.23      0.90 o 
  -3  13   7        2.55        3.12      0.49 o 
  -2  13   7       75.36       79.68      2.29 o 
  -1  13   7       61.45       67.69      1.98 o 
   0  13   7        0.88        0.47      0.43 o 
   1  13   7       13.35       12.41      0.84 o 
   2  13   7       25.38       25.54      1.05 o 
   3  13   7       11.03        9.65      0.94 o 
   4  13   7        1.52        2.34      0.79 o 
  -5  14   7        3.99        4.07      0.69 o 
  -4  14   7        0.00       -0.23      0.60 o 
  -3  14   7        0.23       -0.03      0.47 o 
  -2  14   7       11.77       15.30      0.84 o 
  -1  14   7        0.51        1.17      0.49 o 
   0  14   7       19.77       22.14      1.02 o 
   1  14   7        3.50        4.00      0.64 o 
   2  14   7        1.24        2.54      0.61 o 
   3  14   7        2.50        2.27      0.69 o 
   4  14   7        0.64        0.91      0.79 o 
  -4  15   7        0.19       -0.35      0.53 o 
  -3  15   7        0.77        0.17      0.49 o 
  -2  15   7       11.51       13.95      1.20 o 
  -1  15   7        1.48        1.89      0.58 o 
   0  15   7        0.65        1.64      0.72 o 
   1  15   7       36.10       40.29      1.36 o 
   2  15   7        5.83        4.43      0.78 o 
   3  15   7        0.26       -0.56      0.61 o 
  -3  16   7        3.28        3.09      0.62 o 
  -2  16   7       12.45       14.84      0.92 o 
  -1  16   7       15.61       16.04      1.35 o 
   0  16   7        0.08        0.15      0.61 o 
   1  16   7        0.20        0.36      0.61 o 
   2  16   7        1.12       -0.59      1.21 o 
  -2  17   7        3.25        1.53      0.64 o 
  -1  17   7       29.31       33.34      1.61 o 
   0  17   7       10.98       13.14      1.69 o 
   1  17   7        1.33        1.87      0.86 o 
  -7   0   8        0.29        0.52      1.04 o 
  -6   0   8       17.26       19.21      1.56 o 
  -5   0   8      103.66       92.47      7.40 o 
  -4   0   8       56.19       48.67      1.74 o 
  -3   0   8       99.82      102.48      2.81 o 
  -2   0   8        9.48        5.72      0.43 o 
  -1   0   8       17.62       13.08      0.64 o 
   0   0   8       27.31       33.93      0.81 o 
   1   0   8      150.68      143.36      2.97 o 
   2   0   8      193.16      159.00      4.47 o 
   3   0   8      734.21      668.57     16.29 o 
   4   0   8       15.96       14.46      1.28 o 
   5   0   8       19.39       22.09      1.65 o 
   6   0   8        1.74        1.30      0.92 o 
  -7   1   8        6.37        5.84      0.92 o 
  -6   1   8       14.55       13.20      1.00 o 
  -5   1   8      289.91      280.98      6.76 o 
  -4   1   8      106.60       94.74      1.93 o 
  -3   1   8        2.38        3.47      0.60 o 
  -2   1   8        1.00        0.19      0.15 o 
  -1   1   8      157.08      142.13      1.87 o 
   0   1   8        2.03        3.17      0.22 o 
   1   1   8      196.33      189.86      2.67 o 
   2   1   8       15.69       18.36      1.12 o 
   3   1   8       13.78       25.97      2.44 o 
   4   1   8        3.60        2.29      0.79 o 
   5   1   8        0.08        0.79      0.57 o 
   6   1   8        3.68        5.06      0.84 o 
  -7   2   8        0.07        0.91      0.73 o 
  -6   2   8       53.37       50.27      1.84 o 
  -5   2   8        0.61        2.85      1.47 o 
  -4   2   8       24.67       27.37      0.91 o 
  -3   2   8        4.88        6.81      0.38 o 
  -2   2   8       14.21       15.02      0.49 o 
  -1   2   8       39.46       35.35      0.65 o 
   0   2   8       17.30       15.66      0.43 o 
   1   2   8       46.72       52.75      0.93 o 
   2   2   8       35.02       32.18      1.38 o 
   3   2   8        7.77       12.19      0.91 o 
   4   2   8        1.65        1.15      0.61 o 
   5   2   8        0.16        0.23      0.57 o 
   6   2   8        0.05        1.26      0.71 o 
  -7   3   8        4.90        3.61      0.64 o 
  -6   3   8       15.36       16.11      0.81 o 
  -5   3   8      182.12      178.00      3.19 o 
  -4   3   8       14.38       13.25      0.68 o 
  -3   3   8       18.38       17.31      0.57 o 
  -2   3   8       21.32       25.95      0.62 o 
  -1   3   8        5.93        9.92      0.37 o 
   0   3   8       86.07       84.42      1.36 o 
   1   3   8       58.92       60.72      1.24 o 
   2   3   8        1.75        7.46      0.82 o 
   3   3   8       69.45       78.09      2.85 o 
   4   3   8       50.27       49.42      1.56 o 
   5   3   8        1.61        1.22      0.61 o 
   6   3   8       10.73       11.43      1.20 o 
  -7   4   8        0.10       -0.53      0.53 o 
  -6   4   8        0.38       -0.44      0.44 o 
  -5   4   8        2.90        1.64      0.71 o 
  -4   4   8       51.12       46.24      1.22 o 
  -3   4   8        8.25        6.52      0.37 o 
  -2   4   8       91.46       90.89      1.45 o 
  -1   4   8       97.05       99.80      1.54 o 
   0   4   8        4.26        4.60      0.33 o 
   1   4   8       10.68       10.31      0.50 o 
   2   4   8      252.82      214.31      3.45 o 
   3   4   8      179.50      163.34      3.37 o 
   4   4   8        6.67        7.31      1.09 o 
   5   4   8        5.32        5.10      0.76 o 
   6   4   8        0.25       -0.18      0.84 o 
  -7   5   8       12.86       12.72      0.90 o 
  -6   5   8        6.43        6.94      0.68 o 
  -5   5   8       33.71       33.02      1.39 o 
  -4   5   8      212.35      201.48      3.15 o 
  -3   5   8       34.31       35.03      0.80 o 
  -2   5   8        7.05        7.71      0.42 o 
  -1   5   8       62.93       64.57      1.11 o 
   0   5   8        4.27        4.45      0.31 o 
   1   5   8        6.40        7.16      0.48 o 
   2   5   8        7.09        8.52      0.58 o 
   3   5   8       26.49       30.50      1.29 o 
   4   5   8        0.75        0.48      0.67 o 
   5   5   8        0.08        1.64      0.71 o 
   6   5   8        4.03        5.99      1.05 o 
  -7   6   8        0.32        0.77      0.54 o 
  -6   6   8       33.89       30.18      1.09 o 
  -5   6   8       28.32       24.89      0.97 o 
  -4   6   8       19.21       22.73      1.26 o 
  -3   6   8        1.65        1.23      0.36 o 
  -2   6   8       60.54       62.05      1.28 o 
  -1   6   8       20.86       20.96      0.71 o 
   0   6   8        8.40        9.01      0.41 o 
   1   6   8       13.32       15.04      0.64 o 
   2   6   8        3.81        3.46      0.47 o 
   3   6   8       38.28       46.69      1.72 o 
   4   6   8        0.23       -0.67      0.86 o 
   5   6   8        7.22        8.80      1.28 o 
   6   6   8        2.71        3.37      1.05 o 
  -7   7   8       21.16       23.70      1.09 o 
  -6   7   8        2.18        1.67      0.54 o 
  -5   7   8        0.20       -0.41      0.41 o 
  -4   7   8       58.76       57.34      1.26 o 
  -3   7   8       54.34       57.46      1.40 o 
  -2   7   8        4.62        4.75      0.42 o 
  -1   7   8       95.95       99.40      1.77 o 
   0   7   8       75.77       71.89      1.25 o 
   1   7   8        9.35        7.93      0.50 o 
   2   7   8       12.92       13.83      0.70 o 
   3   7   8      163.62      154.33      3.83 o 
   4   7   8        2.66        2.40      0.71 o 
   5   7   8        0.34        1.09      0.84 o 
   6   7   8        1.04        1.99      1.05 o 
  -7   8   8        0.31       -0.03      0.54 o 
  -6   8   8        2.12        1.85      0.57 o 
  -5   8   8        0.06       -0.09      0.46 o 
  -4   8   8        1.77        0.65      0.42 o 
  -3   8   8       67.62       63.42      1.54 o 
  -2   8   8        3.68        4.89      0.49 o 
  -1   8   8      272.62      269.98      4.14 o 
   0   8   8        3.14        2.77      0.32 o 
   1   8   8      119.64      115.24      2.10 o 
   2   8   8       79.57       76.36      2.55 o 
   3   8   8        1.38        2.99      0.55 o 
   4   8   8        9.11        7.38      0.94 o 
   5   8   8       14.41       14.49      1.34 o 
  -6   9   8       19.10       22.53      1.39 o 
  -5   9   8        7.96        7.40      0.71 o 
  -4   9   8       11.00       10.88      0.73 o 
  -3   9   8      154.32      153.05      3.70 o 
  -2   9   8       10.02        7.83      0.59 o 
  -1   9   8       15.98       18.03      1.13 o 
   0   9   8        3.11        2.60      0.39 o 
   1   9   8        4.52        7.14      0.51 o 
   2   9   8        6.19        8.51      0.57 o 
   3   9   8        8.40        9.53      0.68 o 
   4   9   8       19.98       19.54      1.35 o 
   5   9   8        6.14        8.67      1.51 o 
  -6  10   8        3.78        6.25      0.82 o 
  -5  10   8       14.93       13.89      0.86 o 
  -4  10   8       38.78       37.65      1.41 o 
  -3  10   8        2.44        3.23      0.72 o 
  -2  10   8       10.56       13.59      0.75 o 
  -1  10   8        3.65        6.31      0.55 o 
   0  10   8       23.39       26.24      0.88 o 
   1  10   8        0.61        1.49      0.46 o 
   2  10   8        3.23        5.90      0.55 o 
   3  10   8       16.91       21.73      0.96 o 
   4  10   8        1.66        1.90      0.90 o 
   5  10   8        0.03        0.95      0.90 o 
  -6  11   8        6.57        9.04      0.97 o 
  -5  11   8        0.33        0.42      0.52 o 
  -4  11   8        5.90        5.97      0.59 o 
  -3  11   8       43.19       46.31      1.32 o 
  -2  11   8       52.13       56.05      1.45 o 
  -1  11   8       88.24       89.59      1.76 o 
   0  11   8       11.90       13.64      0.79 o 
   1  11   8        1.54        1.94      0.71 o 
   2  11   8       88.09       89.30      2.44 o 
   3  11   8       26.25       28.63      1.18 o 
   4  11   8        0.00        0.63      0.88 o 
   5  11   8        0.00       -0.52      1.22 o 
  -5  12   8        1.18        1.53      0.61 o 
  -4  12   8        0.02        0.47      0.47 o 
  -3  12   8        4.10        4.65      0.60 o 
  -2  12   8        9.82       11.68      0.76 o 
  -1  12   8       48.88       48.19      1.34 o 
   0  12   8        3.45        3.50      0.57 o 
   1  12   8       35.08       32.41      1.20 o 
   2  12   8       17.62       22.42      1.15 o 
   3  12   8        6.70        8.02      0.94 o 
   4  12   8        0.50       -0.84      0.84 o 
  -5  13   8       19.61       19.93      1.03 o 
  -4  13   8        4.73        6.39      0.69 o 
  -3  13   8        2.96        2.80      0.53 o 
  -2  13   8        9.13        9.18      0.70 o 
  -1  13   8        0.66        2.38      0.54 o 
   0  13   8        1.37        1.68      0.57 o 
   1  13   8        2.83        2.93      0.68 o 
   2  13   8        4.54        6.95      0.74 o 
   3  13   8        9.42       10.46      0.96 o 
   4  13   8        1.45        0.88      0.59 o 
  -4  14   8       23.10       25.39      1.11 o 
  -3  14   8        1.67        1.79      0.61 o 
  -2  14   8       28.13       32.20      1.24 o 
  -1  14   8        1.09        0.18      0.59 o 
   0  14   8       10.78       11.14      0.97 o 
   1  14   8        0.51        0.99      0.57 o 
   2  14   8        0.13        0.65      0.64 o 
   3  14   8        0.76        2.05      0.79 o 
  -4  15   8        0.38        1.02      0.78 o 
  -3  15   8        0.40        0.83      0.60 o 
  -2  15   8       12.71       14.42      0.93 o 
  -1  15   8        5.35        4.38      0.81 o 
   0  15   8        0.14       -0.42      0.61 o 
   1  15   8        9.57        8.74      0.77 o 
   2  15   8       18.33       17.65      1.13 o 
  -3  16   8        0.11       -0.57      0.78 o 
  -2  16   8        0.00       -0.29      0.55 o 
  -1  16   8        0.94        2.37      0.81 o 
   0  16   8        0.01       -0.64      0.64 o 
   1  16   8        0.01        0.31      0.86 o 
  -1  17   8        2.45        0.78      1.82 o 
   0  17   8        0.69       -0.78      1.82 o 
  -7   1   9        0.47       -0.26      0.73 o 
  -6   1   9        5.55        2.86      0.81 o 
  -5   1   9       37.90       30.76      1.19 o 
  -4   1   9        2.24        1.24      0.44 o 
  -3   1   9        3.15        3.31      0.44 o 
  -2   1   9       87.48       82.20      1.36 o 
  -1   1   9      322.75      324.12      4.00 o 
   0   1   9      158.68      146.29      1.98 o 
   1   1   9        4.31        5.76      0.38 o 
   2   1   9       20.28       21.72      0.97 o 
   3   1   9       78.47       69.48      1.88 o 
   4   1   9        0.04       -0.29      0.56 o 
   5   1   9        6.98        7.21      0.92 o 
   6   1   9        0.90       -0.09      0.68 o 
  -7   2   9        0.11       -0.41      0.62 o 
  -6   2   9        1.11        0.65      0.73 o 
  -5   2   9        7.08        8.25      0.79 o 
  -4   2   9        0.62       -0.45      0.45 o 
  -3   2   9        2.10        2.71      0.38 o 
  -2   2   9      119.63      138.78      2.04 o 
  -1   2   9       10.40       14.87      0.55 o 
   0   2   9       50.16       53.91      0.91 o 
   1   2   9      187.70      163.39      2.68 o 
   2   2   9        9.10       14.61      0.89 o 
   3   2   9       12.90       10.14      0.87 o 
   4   2   9        0.08        0.11      0.54 o 
   5   2   9        2.03        3.00      0.79 o 
   6   2   9        0.69        0.37      0.71 o 
  -7   3   9        1.26        0.09      0.60 o 
  -6   3   9       77.61       74.10      1.74 o 
  -5   3   9       16.20       11.84      0.68 o 
  -4   3   9       24.71       24.55      0.96 o 
  -3   3   9       37.12       32.71      0.87 o 
  -2   3   9      353.11      332.82      4.43 o 
  -1   3   9      578.07      546.12      6.51 o 
   0   3   9       30.89       31.19      0.72 o 
   1   3   9        7.01        7.89      0.48 o 
   2   3   9      120.53      103.80      2.33 o 
   3   3   9       10.02        7.60      0.78 o 
   4   3   9        0.05        1.43      0.65 o 
   5   3   9        1.90        0.80      0.71 o 
   6   3   9        0.22        1.31      0.87 o 
  -7   4   9        2.65        1.19      0.71 o 
  -6   4   9        0.43       -0.23      0.56 o 
  -5   4   9        1.19        0.46      0.44 o 
  -4   4   9        9.58        7.31      0.59 o 
  -3   4   9        4.50        2.42      0.35 o 
  -2   4   9       21.27       22.59      1.34 o 
  -1   4   9      110.69      112.78      1.97 o 
   0   4   9       15.79       17.51      0.56 o 
   1   4   9       22.05       23.09      0.72 o 
   2   4   9      142.19      136.53      2.91 o 
   3   4   9        5.26        4.55      0.74 o 
   4   4   9       59.37       61.22      1.85 o 
   5   4   9        0.23       -0.61      0.61 o 
   6   4   9        0.65        2.05      0.94 o 
  -7   5   9        1.85        1.26      0.69 o 
  -6   5   9        1.50        2.57      0.56 o 
  -5   5   9        0.16        0.11      0.49 o 
  -4   5   9      105.22       98.67      2.03 o 
  -3   5   9       20.01       16.07      0.68 o 
  -2   5   9        5.62        7.44      0.77 o 
  -1   5   9       92.51       99.88      2.03 o 
   0   5   9      127.50      124.38      1.90 o 
   1   5   9        9.63       10.11      0.54 o 
   2   5   9       38.81       46.65      1.20 o 
   3   5   9       14.00       16.13      1.00 o 
   4   5   9        0.99        2.55      0.74 o 
   5   5   9        1.84        1.41      0.74 o 
   6   5   9        2.93        3.65      0.99 o 
  -7   6   9       29.33       32.92      1.65 o 
  -6   6   9        0.48       -0.33      0.49 o 
  -5   6   9       16.09       15.48      0.83 o 
  -4   6   9        0.00        0.45      0.46 o 
  -3   6   9       56.86       61.71      1.29 o 
  -2   6   9      163.88      173.30      2.81 o 
  -1   6   9       87.03       87.94      1.63 o 
   0   6   9       84.08       86.18      1.67 o 
   1   6   9        0.57        0.95      0.37 o 
   2   6   9       33.14       36.46      1.02 o 
   3   6   9        1.24        0.52      0.65 o 
   4   6   9        4.57        5.38      0.78 o 
   5   6   9        0.35        0.17      0.90 o 
  -7   7   9        0.14        0.26      1.56 o 
  -6   7   9       26.12       26.01      1.05 o 
  -5   7   9        6.49        5.62      0.59 o 
  -4   7   9       22.47       23.27      0.85 o 
  -3   7   9        0.15        0.39      0.44 o 
  -2   7   9      166.73      164.37      2.75 o 
  -1   7   9       41.50       34.84      1.08 o 
   0   7   9        0.23        0.69      0.34 o 
   1   7   9      151.51      142.79      2.49 o 
   2   7   9       47.72       49.24      1.26 o 
   3   7   9        0.27       -0.49      0.57 o 
   4   7   9        4.72        3.87      0.78 o 
   5   7   9        6.31        7.19      1.14 o 
  -6   8   9        3.73        4.55      0.79 o 
  -5   8   9        1.82        1.82      0.64 o 
  -4   8   9        0.39        0.11      0.49 o 
  -3   8   9       30.72       31.07      1.01 o 
  -2   8   9       19.15       19.90      0.81 o 
  -1   8   9       80.75       82.89      1.61 o 
   0   8   9        3.51        4.55      0.54 o 
   1   8   9       10.92       13.28      0.67 o 
   2   8   9        4.33        2.72      0.61 o 
   3   8   9        0.00        0.65      1.05 o 
   4   8   9        0.29       -0.19      0.68 o 
   5   8   9        9.59       11.19      1.24 o 
  -6   9   9        0.85        0.91      0.76 o 
  -5   9   9        1.16        2.15      0.64 o 
  -4   9   9        6.91        5.06      0.59 o 
  -3   9   9       23.71       23.49      1.01 o 
  -2   9   9        9.31       13.10      0.76 o 
  -1   9   9        6.14       10.51      0.58 o 
   0   9   9        5.83        5.62      0.55 o 
   1   9   9       12.18       12.25      0.90 o 
   2   9   9       29.93       32.52      1.46 o 
   3   9   9       40.15       39.19      1.49 o 
   4   9   9        0.63       -0.03      0.79 o 
   5   9   9        0.06        0.09      0.90 o 
  -6  10   9        6.49        6.63      0.82 o 
  -5  10   9       10.40       11.82      0.90 o 
  -4  10   9        0.91        0.02      0.46 o 
  -3  10   9       51.75       56.34      1.45 o 
  -2  10   9        7.23        6.46      0.61 o 
  -1  10   9       27.88       31.79      0.97 o 
   0  10   9        3.71        4.18      0.57 o 
   1  10   9       15.32       17.52      0.92 o 
   2  10   9        9.15        9.97      0.74 o 
   3  10   9        0.10        0.47      0.46 o 
   4  10   9        2.39        2.42      0.90 o 
  -5  11   9        0.09       -0.50      0.52 o 
  -4  11   9        0.54        0.45      0.86 o 
  -3  11   9        1.45        0.67      0.49 o 
  -2  11   9        0.70       -0.14      0.46 o 
  -1  11   9        0.95        0.96      0.47 o 
   0  11   9       61.82       61.21      1.65 o 
   1  11   9       50.33       48.01      1.31 o 
   2  11   9        0.12        1.12      0.55 o 
   3  11   9        5.42        6.39      0.74 o 
   4  11   9        4.60        4.26      1.69 o 
  -5  12   9        1.44       -0.02      0.59 o 
  -4  12   9        0.53       -0.31      0.52 o 
  -3  12   9        0.32       -0.48      0.48 o 
  -2  12   9        1.52        1.44      0.48 o 
  -1  12   9       16.88       18.45      1.10 o 
   0  12   9       68.43       72.67      2.81 o 
   1  12   9        3.63        4.33      0.68 o 
   2  12   9        2.27        4.03      0.64 o 
   3  12   9        0.81       -0.05      0.59 o 
   4  12   9        0.10       -0.44      1.00 o 
  -4  13   9        2.28        2.98      0.62 o 
  -3  13   9        3.00        3.19      0.60 o 
  -2  13   9       18.69       21.65      1.31 o 
  -1  13   9        1.16        0.32      0.69 o 
   0  13   9        0.64        2.80      0.75 o 
   1  13   9        3.94        6.16      0.74 o 
   2  13   9       20.77       22.97      0.99 o 
   3  13   9        0.28       -0.42      0.59 o 
  -4  14   9        0.82        1.30      0.61 o 
  -3  14   9        3.34        2.57      0.62 o 
  -2  14   9        0.00       -0.07      0.67 o 
  -1  14   9        4.51        4.38      0.83 o 
   0  14   9        2.51        4.08      0.81 o 
   1  14   9       23.15       26.08      1.35 o 
   2  14   9        1.56        1.04      0.64 o 
  -3  15   9        0.46       -0.40      0.62 o 
  -2  15   9        6.28        6.04      0.78 o 
  -1  15   9       12.09       14.04      1.13 o 
   0  15   9       19.63       20.92      1.29 o 
   1  15   9        1.19        0.96      0.72 o 
   2  15   9        0.36        0.13      0.64 o 
  -1  16   9        3.26        4.84      1.32 o 
   0  16   9        8.87        7.75      1.00 o 
  -7   0  10        7.69        8.31      1.56 o 
  -6   0  10        9.04        5.19      1.04 o 
  -5   0  10       20.40       21.03      1.56 o 
  -4   0  10        3.36        5.41      0.91 o 
  -3   0  10      176.61      171.94      4.43 o 
  -2   0  10        6.06        6.71      3.11 o 
  -1   0  10        0.01       -0.63      0.67 o 
   0   0  10      397.50      379.32      6.07 o 
   1   0  10       17.88        8.67      1.00 o 
   2   0  10       32.08       26.13      1.62 o 
   3   0  10       64.87       59.24      2.99 o 
   4   0  10        2.59        1.30      0.92 o 
   5   0  10       34.10       34.48      2.34 o 
   6   0  10        1.44        0.38      1.00 o 
  -7   1  10        1.17       -1.04      1.04 o 
  -6   1  10        0.86        0.26      1.30 o 
  -5   1  10       10.67        9.89      0.79 o 
  -4   1  10       13.96       12.54      0.71 o 
  -3   1  10      246.60      234.24      4.10 o 
  -2   1  10      640.56      589.60      8.34 o 
  -1   1  10        0.00       -0.32      0.32 o 
   0   1  10        2.45        5.14      0.44 o 
   1   1  10       31.65       30.55      1.15 o 
   2   1  10       11.21        9.10      0.84 o 
   3   1  10        1.42        1.75      0.65 o 
   4   1  10        1.92        2.47      0.75 o 
   5   1  10        0.00        2.53      0.78 o 
  -7   2  10        1.09        1.50      0.93 o 
  -6   2  10        5.29        6.91      1.04 o 
  -5   2  10        0.33        0.19      0.41 o 
  -4   2  10        3.27        2.66      0.46 o 
  -3   2  10       12.87       12.10      0.84 o 
  -2   2  10       44.11       53.80      3.30 o 
  -1   2  10       11.23        9.90      0.72 o 
   0   2  10       99.60       93.71      1.36 o 
   1   2  10        9.28       10.43      0.74 o 
   2   2  10       33.57       27.66      1.20 o 
   3   2  10       10.72        9.70      1.39 o 
   4   2  10        0.24        0.08      0.61 o 
   5   2  10        1.32        1.07      0.68 o 
  -7   3  10        0.24        0.44      0.64 o 
  -6   3  10        5.31        7.79      0.79 o 
  -5   3  10        1.24        1.48      0.69 o 
  -4   3  10        0.14       -0.41      0.41 o 
  -3   3  10      137.26      126.33      2.23 o 
  -2   3  10      253.62      242.84      3.39 o 
  -1   3  10        4.66        5.34      0.93 o 
   0   3  10       27.61       25.21      0.80 o 
   1   3  10       35.95       37.54      1.01 o 
   2   3  10       26.22       31.15      1.32 o 
   3   3  10        0.23       -0.54      0.54 o 
   4   3  10       11.15       10.73      0.94 o 
   5   3  10        0.09        1.04      0.74 o 
  -7   4  10        1.63        1.54      0.69 o 
  -6   4  10       18.23       19.72      0.96 o 
  -5   4  10       17.18       17.49      0.86 o 
  -4   4  10        5.25        4.41      0.54 o 
  -3   4  10       49.81       49.51      1.16 o 
  -2   4  10        0.72        1.01      0.59 o 
  -1   4  10        8.11        7.26      0.80 o 
   0   4  10       39.47       37.76      0.95 o 
   1   4  10      111.74      100.43      1.89 o 
   2   4  10       94.57       83.54      2.15 o 
   3   4  10        1.99        2.47      0.65 o 
   4   4  10        0.75        3.04      0.74 o 
   5   4  10        4.97        4.44      0.84 o 
  -6   5  10        1.79        1.14      0.67 o 
  -5   5  10        0.52       -0.01      0.46 o 
  -4   5  10        0.07       -0.44      0.44 o 
  -3   5  10       64.26       61.35      1.34 o 
  -2   5  10      239.34      220.63      3.46 o 
  -1   5  10      168.79      158.67      2.62 o 
   0   5  10        1.12        1.97      0.38 o 
   1   5  10       21.89       22.87      1.07 o 
   2   5  10       79.35       76.47      2.06 o 
   3   5  10        0.44       -0.29      0.57 o 
   4   5  10       25.11       25.87      1.29 o 
   5   5  10        0.76       -0.65      0.68 o 
  -6   6  10       14.39       17.04      0.96 o 
  -5   6  10        0.33        0.51      0.46 o 
  -4   6  10       16.27       17.37      0.83 o 
  -3   6  10        4.71        7.18      0.59 o 
  -2   6  10       33.81       36.48      1.08 o 
  -1   6  10       10.84       17.60      0.98 o 
   0   6  10       15.72       15.46      0.75 o 
   1   6  10       15.85       19.28      0.85 o 
   2   6  10       11.40       11.58      0.91 o 
   3   6  10        0.00        0.29      0.61 o 
   4   6  10        0.13        0.19      0.65 o 
   5   6  10        0.05       -0.52      0.84 o 
  -6   7  10       11.83       16.44      0.94 o 
  -5   7  10        0.78        1.72      0.56 o 
  -4   7  10       28.56       26.08      1.13 o 
  -3   7  10       12.29       14.48      0.74 o 
  -2   7  10        0.98        1.34      0.47 o 
  -1   7  10       71.18       64.81      1.38 o 
   0   7  10       30.02       27.69      1.01 o 
   1   7  10       56.37       62.97      2.09 o 
   2   7  10        0.12        2.87      1.05 o 
   3   7  10        7.05        7.07      0.78 o 
   4   7  10        0.02       -0.28      0.63 o 
   5   7  10        1.88        1.73      0.90 o 
  -6   8  10        7.49       11.08      0.97 o 
  -5   8  10        2.41        2.37      0.66 o 
  -4   8  10        0.85        0.95      0.56 o 
  -3   8  10       21.50       19.16      0.87 o 
  -2   8  10       12.62       12.34      0.73 o 
  -1   8  10        0.15       -0.22      0.42 o 
   0   8  10        1.15       -0.24      0.49 o 
   1   8  10      100.49       94.49      1.88 o 
   2   8  10       34.71       32.39      1.01 o 
   3   8  10       17.03       21.77      1.19 o 
   4   8  10        1.41        2.38      0.76 o 
   5   8  10        0.89        0.29      0.94 o 
  -6   9  10        2.53        4.22      0.82 o 
  -5   9  10       10.38       12.42      0.97 o 
  -4   9  10        1.93        1.13      0.77 o 
  -3   9  10        1.65        1.58      0.51 o 
  -2   9  10      102.04       99.87      2.11 o 
  -1   9  10       48.24       45.50      1.34 o 
   0   9  10        4.88        6.46      0.71 o 
   1   9  10        0.93        1.54      0.64 o 
   2   9  10        0.53        0.87      0.51 o 
   3   9  10        0.12       -0.68      0.68 o 
   4   9  10        0.67        0.18      0.79 o 
  -5  10  10        0.90        1.10      0.66 o 
  -4  10  10        2.66        2.18      0.64 o 
  -3  10  10       24.34       28.77      1.05 o 
  -2  10  10        9.92       11.87      0.76 o 
  -1  10  10       20.40       24.04      1.04 o 
   0  10  10       26.16       27.46      1.18 o 
   1  10  10        2.43        2.13      0.67 o 
   2  10  10        0.95        0.88      0.41 o 
   3  10  10        6.38        8.99      0.91 o 
   4  10  10        0.57       -0.31      0.87 o 
  -5  11  10        0.06        0.62      0.66 o 
  -4  11  10        2.03        2.10      0.79 o 
  -3  11  10        1.81        0.89      0.82 o 
  -2  11  10        1.48        1.37      0.48 o 
  -1  11  10        8.57        7.38      0.78 o 
   0  11  10        2.80        3.26      0.68 o 
   1  11  10       14.40       16.00      1.16 o 
   2  11  10        0.58        0.06      0.51 o 
   3  11  10        4.02        6.18      1.23 o 
  -4  12  10        0.04        0.08      0.60 o 
  -3  12  10        6.06        6.24      0.75 o 
  -2  12  10        2.60        1.60      0.53 o 
  -1  12  10        0.58       -0.61      0.61 o 
   0  12  10        7.75        8.25      0.84 o 
   1  12  10        0.36       -0.54      0.54 o 
   2  12  10        0.42       -0.33      0.55 o 
   3  12  10        0.23       -0.52      0.90 o 
  -4  13  10        2.72        2.57      0.62 o 
  -3  13  10       12.91       15.24      0.91 o 
  -2  13  10        5.57        6.54      1.05 o 
  -1  13  10        1.49        0.72      0.72 o 
   0  13  10       13.49       11.57      1.07 o 
   1  13  10        0.93        1.30      0.59 o 
   2  13  10        4.28        3.58      0.72 o 
  -3  14  10        0.17       -0.36      0.60 o 
  -2  14  10        7.99        8.15      0.94 o 
  -1  14  10        0.03       -0.76      0.76 o 
   0  14  10        2.75        2.08      0.81 o 
   1  14  10        0.24       -0.17      0.65 o 
   2  14  10        0.01       -0.13      0.64 o 
  -2  15  10        0.01       -1.56      1.56 o 
  -1  15  10        3.48        4.01      0.95 o 
   0  15  10        3.09        3.08      0.81 o 
  -6   1  11        2.07        3.09      0.81 o 
  -5   1  11        0.69       -0.51      0.51 o 
  -4   1  11        4.34        4.22      0.57 o 
  -3   1  11        1.10        1.24      0.41 o 
  -2   1  11       35.35       27.76      1.51 o 
  -1   1  11        0.75       -0.07      0.45 o 
   0   1  11      110.00      100.09      1.87 o 
   1   1  11       50.83       51.34      1.58 o 
   2   1  11       33.70       32.42      1.28 o 
   3   1  11       24.18       23.97      1.23 o 
   4   1  11        1.46        2.04      0.68 o 
   5   1  11        2.46        3.14      0.78 o 
  -6   2  11        0.70        1.50      0.64 o 
  -5   2  11        5.85        5.18      0.57 o 
  -4   2  11        0.72        0.43      0.41 o 
  -3   2  11        7.26        6.62      0.54 o 
  -2   2  11        0.20        0.00      0.39 o 
  -1   2  11       20.47       18.33      0.61 o 
   0   2  11       44.23       36.37      0.95 o 
   1   2  11      143.96      135.45      2.94 o 
   2   2  11       13.03       15.21      0.97 o 
   3   2  11        2.01        2.84      0.71 o 
   4   2  11        1.85        0.43      0.68 o 
   5   2  11        0.14       -0.33      0.74 o 
  -6   3  11        4.50        4.67      0.75 o 
  -5   3  11        1.45       -0.36      0.42 o 
  -4   3  11        1.84        1.26      0.44 o 
  -3   3  11      131.68      121.54      2.15 o 
  -2   3  11        5.58        5.54      0.70 o 
  -1   3  11       58.52       51.10      1.14 o 
   0   3  11        5.00        6.40      0.54 o 
   1   3  11        0.83        3.32      0.65 o 
   2   3  11        0.42        0.88      0.57 o 
   3   3  11        0.66        0.40      0.60 o 
   4   3  11        0.96        1.65      0.71 o 
   5   3  11        0.03        0.07      0.79 o 
  -6   4  11        4.25        5.70      0.69 o 
  -5   4  11        3.48        3.91      0.59 o 
  -4   4  11       28.10       27.67      1.01 o 
  -3   4  11       26.49       31.66      0.97 o 
  -2   4  11        0.03       -0.32      0.32 o 
  -1   4  11       44.27       43.67      1.06 o 
   0   4  11        1.54        0.73      0.39 o 
   1   4  11       19.78       22.25      1.05 o 
   2   4  11       19.16       20.75      1.07 o 
   3   4  11        0.00       -0.26      0.57 o 
   4   4  11       11.73       12.30      1.04 o 
   5   4  11        0.15       -0.71      0.71 o 
  -6   5  11        0.51        0.19      0.56 o 
  -5   5  11        0.02       -0.36      0.46 o 
  -4   5  11        0.37        0.70      0.65 o 
  -3   5  11        2.05        2.88      0.79 o 
  -2   5  11        0.35        0.27      0.39 o 
  -1   5  11        0.29        1.63      0.42 o 
   0   5  11        1.49        0.98      0.40 o 
   1   5  11        1.83        2.38      0.61 o 
   2   5  11        9.04       12.23      0.87 o 
   3   5  11        0.28        0.04      0.57 o 
   4   5  11        0.00        0.30      0.68 o 
   5   5  11        0.47        0.02      0.74 o 
  -6   6  11        0.00        0.34      0.59 o 
  -5   6  11        0.24       -0.46      0.46 o 
  -4   6  11       20.90       19.97      0.91 o 
  -3   6  11       17.94       22.57      1.13 o 
  -2   6  11       56.83       57.27      1.55 o 
  -1   6  11       66.16       63.17      1.58 o 
   0   6  11       20.78       18.48      0.87 o 
   1   6  11        0.22       -0.38      0.38 o 
   2   6  11        4.60        3.84      0.74 o 
   3   6  11        1.25        0.32      0.65 o 
   4   6  11        1.53        1.95      0.78 o 
  -6   7  11        4.72        6.81      0.74 o 
  -5   7  11        2.18        2.89      0.79 o 
  -4   7  11        5.80        5.61      1.08 o 
  -3   7  11       25.99       28.94      1.38 o 
  -2   7  11        6.42        8.96      0.63 o 
  -1   7  11        7.04        6.73      0.65 o 
   0   7  11        0.76       -0.40      0.40 o 
   1   7  11        3.82        3.83      0.55 o 
   2   7  11        2.01        2.84      0.68 o 
   3   7  11        3.56        3.83      0.84 o 
   4   7  11        3.28        3.55      0.84 o 
  -5   8  11        7.32        9.14      0.90 o 
  -4   8  11       12.36       13.52      1.04 o 
  -3   8  11       45.28       46.18      1.36 o 
  -2   8  11       27.77       31.08      1.65 o 
  -1   8  11        0.85       -0.06      0.41 o 
   0   8  11        3.30        3.78      0.55 o 
   1   8  11        4.70        2.98      0.64 o 
   2   8  11        6.55        6.60      0.87 o 
   3   8  11        1.08        1.45      0.74 o 
   4   8  11        0.43        0.27      0.76 o 
  -5   9  11        1.76        3.30      0.74 o 
  -4   9  11        1.68        1.07      0.66 o 
  -3   9  11        0.82        1.39      1.01 o 
  -2   9  11       26.76       30.26      1.05 o 
  -1   9  11        0.36        0.25      0.49 o 
   0   9  11       22.30       22.17      1.05 o 
   1   9  11        0.89       -0.49      0.49 o 
   2   9  11        0.01       -0.27      0.61 o 
   3   9  11        6.81        7.42      0.94 o 
   4   9  11        0.59        1.23      0.94 o 
  -5  10  11        9.03       12.16      1.06 o 
  -4  10  11        0.00        0.42      0.66 o 
  -3  10  11       30.02       34.21      1.18 o 
  -2  10  11        1.37        1.72      0.59 o 
  -1  10  11        9.92        9.47      1.09 o 
   0  10  11        0.85        1.67      0.75 o 
   1  10  11        0.01       -0.53      0.53 o 
   2  10  11        0.16       -0.75      0.75 o 
   3  10  11        3.87        4.75      0.87 o 
  -4  11  11        4.59        5.61      0.84 o 
  -3  11  11        0.77        4.30      0.87 o 
  -2  11  11        0.46        0.36      0.82 o 
  -1  11  11        0.01       -0.56      0.56 o 
   0  11  11       14.01       17.18      0.99 o 
   1  11  11        0.01       -0.55      0.55 o 
   2  11  11        1.18        0.29      1.09 o 
   3  11  11        0.00        0.00      0.90 o 
  -4  12  11       21.48       23.51      1.43 o 
  -3  12  11       30.00       31.64      1.18 o 
  -2  12  11        2.76        3.02      0.78 o 
  -1  12  11        0.02       -0.61      0.61 o 
   0  12  11        6.51        5.13      0.72 o 
   1  12  11        0.72        0.00      0.97 o 
   2  12  11        5.76        5.75      0.75 o 
  -3  13  11        4.17        5.28      0.94 o 
  -2  13  11        8.55        9.71      0.97 o 
  -1  13  11        0.51       -0.90      0.90 o 
   0  13  11        0.91       -0.39      0.64 o 
   1  13  11        1.07        1.86      0.70 o 
  -2  14  11        0.01        0.00      1.82 o 
  -1  14  11        0.69       -0.13      0.70 o 
   0  14  11        0.54       -0.56      0.76 o 
  -6   0  12        0.00        0.52      1.04 o 
  -5   0  12        0.22        0.00      0.78 o 
  -4   0  12        0.90       -0.11      0.62 o 
  -3   0  12       30.43       29.66      1.13 o 
  -2   0  12        4.51        8.93      2.53 o 
  -1   0  12        0.76       -0.38      0.40 o 
   0   0  12       17.14       20.38      1.37 o 
   1   0  12        0.55        0.13      1.17 o 
   2   0  12        3.48        2.60      0.92 o 
   3   0  12        3.94        4.02      1.10 o 
   4   0  12        4.45        5.08      2.21 o 
  -6   1  12        1.38        2.54      0.69 o 
  -5   1  12        0.40        0.00      0.53 o 
  -4   1  12        0.19       -0.41      0.41 o 
  -3   1  12        2.97        4.48      0.50 o 
  -2   1  12        1.58        0.66      0.35 o 
  -1   1  12        3.00        3.10      0.35 o 
   0   1  12        0.89       -0.08      0.57 o 
   1   1  12        0.79        1.27      0.57 o 
   2   1  12        1.43        1.17      0.65 o 
   3   1  12        0.34        0.26      0.65 o 
   4   1  12        2.00        3.64      0.87 o 
  -6   2  12        1.02        1.84      0.69 o 
  -5   2  12        3.27        2.43      0.54 o 
  -4   2  12        4.66        4.33      0.59 o 
  -3   2  12       34.97       34.19      1.00 o 
  -2   2  12       16.57       15.39      0.65 o 
  -1   2  12        2.37        2.60      0.47 o 
   0   2  12       29.14       27.79      1.38 o 
   1   2  12        3.04        3.76      0.68 o 
   2   2  12        3.69        3.45      0.71 o 
   3   2  12        2.12        1.64      0.71 o 
   4   2  12        0.00        0.26      0.78 o 
  -6   3  12        0.39       -0.18      0.75 o 
  -5   3  12        1.39        0.33      0.54 o 
  -4   3  12        2.91        2.93      0.54 o 
  -3   3  12       10.14        9.95      0.63 o 
  -2   3  12        2.47        1.59      0.38 o 
  -1   3  12       35.44       32.12      1.10 o 
   0   3  12        0.13        0.61      0.65 o 
   1   3  12       11.00       13.12      0.89 o 
   2   3  12        0.00       -0.02      0.61 o 
   3   3  12        0.48        0.39      0.65 o 
   4   3  12        3.71        4.48      0.91 o 
  -6   4  12        9.36       13.02      0.99 o 
  -5   4  12        2.45        1.52      0.59 o 
  -4   4  12        6.93        8.67      0.73 o 
  -3   4  12        1.65        1.59      0.48 o 
  -2   4  12        6.84        5.59      0.75 o 
  -1   4  12        1.69        3.93      0.55 o 
   0   4  12        5.72        4.89      0.66 o 
   1   4  12        7.31        9.65      0.84 o 
   2   4  12        0.00        0.19      0.65 o 
   3   4  12        0.15       -0.52      0.65 o 
   4   4  12        3.67        4.48      0.91 o 
  -6   5  12        3.30        4.21      0.76 o 
  -5   5  12        0.81       -0.34      0.54 o 
  -4   5  12        9.05       10.79      1.05 o 
  -3   5  12        3.05        3.23      0.56 o 
  -2   5  12        6.92        8.70      0.62 o 
  -1   5  12       35.29       33.66      1.13 o 
   0   5  12        1.79        0.26      0.39 o 
   1   5  12       17.27       13.13      1.14 o 
   2   5  12       11.36       11.82      0.94 o 
   3   5  12        0.57        0.81      0.68 o 
   4   5  12        0.00        0.32      0.78 o 
  -5   6  12        0.43       -0.49      0.49 o 
  -4   6  12       27.15       29.43      1.38 o 
  -3   6  12       20.71       20.85      1.13 o 
  -2   6  12        2.65        2.83      0.47 o 
  -1   6  12        0.02        0.57      0.49 o 
   0   6  12       13.78       11.14      0.72 o 
   1   6  12        0.00        0.35      0.75 o 
   2   6  12        5.92        8.20      0.87 o 
   3   6  12        0.31       -0.19      0.65 o 
   4   6  12        0.33        0.13      0.76 o 
  -5   7  12        3.12        2.58      0.74 o 
  -4   7  12        2.40        2.74      0.71 o 
  -3   7  12        0.38        0.02      0.56 o 
  -2   7  12        7.68        8.91      0.67 o 
  -1   7  12        0.25       -0.32      0.49 o 
   0   7  12        3.26        3.64      0.55 o 
   1   7  12        1.28        0.87      1.06 o 
   2   7  12        8.52       11.86      1.00 o 
   3   7  12        0.52        0.68      0.74 o 
  -5   8  12        0.17       -0.82      0.82 o 
  -4   8  12        8.34       12.66      1.15 o 
  -3   8  12        7.15        5.47      0.79 o 
  -2   8  12        6.21        5.22      0.72 o 
  -1   8  12        0.00       -0.60      0.60 o 
   0   8  12       10.60       10.68      0.80 o 
   1   8  12        3.99        3.46      0.90 o 
   2   8  12        2.32        1.90      0.90 o 
   3   8  12        0.79        0.00      0.74 o 
  -4   9  12        2.22        4.83      0.82 o 
  -3   9  12        0.69        1.53      0.66 o 
  -2   9  12        0.40        0.15      0.56 o 
  -1   9  12        0.40       -0.49      0.49 o 
   0   9  12        0.02       -0.20      0.52 o 
   1   9  12        2.18        0.89      0.57 o 
   2   9  12        0.10       -0.79      0.79 o 
   3   9  12        1.89        1.96      0.90 o 
  -4  10  12       14.75       17.74      1.15 o 
  -3  10  12        1.07        2.79      0.68 o 
  -2  10  12        4.94        5.17      0.87 o 
  -1  10  12        2.96        1.92      0.82 o 
   0  10  12        0.27       -0.30      0.54 o 
   1  10  12        0.28       -0.39      0.55 o 
   2  10  12        0.00       -0.79      0.79 o 
  -3  11  12        0.01       -0.19      0.68 o 
  -2  11  12        0.00       -0.61      0.61 o 
  -1  11  12        0.87        0.58      0.61 o 
   0  11  12        1.16        1.97      0.59 o 
   1  11  12        0.74       -0.13      0.57 o 
   2  11  12        2.50        3.28      0.99 o 
  -3  12  12       16.59       14.54      2.60 o 
  -2  12  12        0.04       -0.38      0.83 o 
  -1  12  12        0.29       -0.44      0.63 o 
   0  12  12        0.03       -0.54      0.55 o 
   1  12  12        0.11       -0.51      0.57 o 
  -1  13  12        0.78       -0.52      1.56 o 
  -5   1  13        9.14        9.65      1.24 o 
  -4   1  13        6.10        9.07      0.75 o 
  -3   1  13        4.16        4.36      0.46 o 
  -2   1  13        2.62        2.46      0.40 o 
  -1   1  13        0.52       -0.78      0.78 o 
   0   1  13       16.03       17.11      1.82 o 
   1   1  13        0.83        0.44      0.61 o 
   2   1  13        0.22       -0.18      0.61 o 
   3   1  13        0.26        0.00      0.78 o 
   4   1  13        0.04        0.83      0.84 o 
  -5   2  13        0.52        0.74      0.54 o 
  -4   2  13       13.54       15.84      0.86 o 
  -3   2  13        1.78        1.71      0.48 o 
  -2   2  13        7.95        9.16      0.49 o 
  -1   2  13        0.45        0.18      0.53 o 
   0   2  13       10.25       13.00      1.05 o 
   1   2  13       10.52       12.87      1.14 o 
   2   2  13        0.02        0.19      0.65 o 
   3   2  13        3.06        4.35      0.91 o 
   4   2  13        3.83        2.92      0.91 o 
  -5   3  13        1.59        1.52      0.63 o 
  -4   3  13        6.90        9.06      0.73 o 
  -3   3  13        0.11        0.35      0.41 o 
  -2   3  13        6.00        5.19      0.51 o 
  -1   3  13        0.01       -0.39      0.42 o 
   0   3  13        0.56        0.74      0.69 o 
   1   3  13        1.79        1.21      0.75 o 
   2   3  13        1.95        2.58      0.74 o 
   3   3  13        0.17       -0.31      0.71 o 
  -5   4  13        0.05       -0.19      0.54 o 
  -4   4  13        0.12        0.79      0.54 o 
  -3   4  13        3.26        2.49      0.50 o 
  -2   4  13        0.16       -0.46      0.46 o 
  -1   4  13        4.46        4.24      0.64 o 
   0   4  13        0.50        0.28      0.69 o 
   1   4  13        1.99        1.12      0.75 o 
   2   4  13        0.01        0.62      0.75 o 
   3   4  13        1.40        0.91      0.78 o 
  -5   5  13        0.00       -0.07      0.59 o 
  -4   5  13        2.16        2.20      0.59 o 
  -3   5  13        0.65        0.83      0.56 o 
  -2   5  13        1.19        0.63      0.58 o 
  -1   5  13        1.01        0.31      0.60 o 
   0   5  13        3.64        2.86      0.75 o 
   1   5  13        0.02       -0.26      0.75 o 
   2   5  13        0.19        0.44      0.79 o 
   3   5  13        0.18        1.01      0.81 o 
  -5   6  13        2.83        2.37      0.62 o 
  -4   6  13        0.26       -0.16      0.66 o 
  -3   6  13        5.84        6.51      0.82 o 
  -2   6  13        0.01       -0.39      0.56 o 
  -1   6  13        5.22        4.75      0.58 o 
   0   6  13        1.74        0.52      0.75 o 
   1   6  13        1.10        1.33      0.79 o 
   2   6  13        2.52        3.57      0.94 o 
   3   6  13        4.66        6.61      1.00 o 
  -4   7  13        1.24        0.62      0.71 o 
  -3   7  13        0.77        1.07      0.66 o 
  -2   7  13        2.46        1.40      0.86 o 
  -1   7  13        0.58       -0.56      0.56 o 
   0   7  13        0.03       -0.21      0.50 o 
   1   7  13        0.23       -0.35      0.75 o 
   2   7  13        6.63        8.18      1.14 o 
   3   7  13        0.14       -0.06      0.81 o 
  -4   8  13        7.08        6.65      0.82 o 
  -3   8  13        0.00       -0.36      0.52 o 
  -2   8  13        0.24        0.13      0.67 o 
  -1   8  13        1.80        0.48      0.54 o 
   0   8  13        0.16        0.13      0.54 o 
   1   8  13        0.17       -0.43      0.75 o 
   2   8  13        0.05       -0.17      0.90 o 
  -4   9  13        0.11       -0.86      0.86 o 
  -3   9  13        1.74       -0.52      1.30 o 
  -2   9  13        3.56        2.65      0.86 o 
  -1   9  13        2.88        2.19      0.55 o 
   0   9  13        0.00       -0.15      0.56 o 
   1   9  13        0.00       -0.75      0.75 o 
   2   9  13        0.75        0.26      0.90 o 
  -3  10  13        0.25        0.31      0.91 o 
  -2  10  13        0.02       -0.66      0.76 o 
  -1  10  13        0.11       -0.61      0.61 o 
   0  10  13        2.39        2.36      0.60 o 
   1  10  13        0.00       -0.84      0.84 o 
  -2  11  13        0.02       -0.73      0.84 o 
  -1  11  13        0.75        0.23      0.72 o 
   0  11  13        1.78        0.98      0.60 o 
  -5   0  14        2.75        3.37      0.92 o 
  -4   0  14       17.62       18.15      1.17 o 
  -3   0  14        0.21        0.13      0.70 o 
  -2   0  14        0.00       -0.49      0.49 o 
  -1   0  14        4.10        5.45      1.56 o 
   0   0  14        2.51        2.60      1.56 o 
   1   0  14        4.93        7.79      1.82 o 
   2   0  14        0.32        1.18      1.00 o 
   3   0  14        3.03        6.06      1.95 o 
  -5   1  14        5.32        7.04      0.78 o 
  -4   1  14        0.04        0.45      0.48 o 
  -3   1  14        0.87        0.76      0.43 o 
  -2   1  14        0.05       -0.44      0.44 o 
  -1   1  14        3.04        4.55      1.10 o 
   0   1  14        2.58        3.50      1.10 o 
   1   1  14        2.19        2.51      0.90 o 
   2   1  14        0.06        0.15      0.74 o 
   3   1  14        0.43        1.87      0.84 o 
  -5   2  14        0.00        0.95      0.75 o 
  -4   2  14        0.12       -0.28      0.52 o 
  -3   2  14        0.04        0.54      0.40 o 
  -2   2  14        0.42       -0.46      0.46 o 
  -1   2  14        1.70        2.73      0.92 o 
   0   2  14        0.03        0.00      0.92 o 
   1   2  14        0.38        0.32      0.84 o 
   2   2  14        0.00       -0.52      0.68 o 
   3   2  14        0.00        0.59      0.81 o 
  -4   3  14        0.04        0.22      0.52 o 
  -3   3  14        1.18        0.55      0.50 o 
  -2   3  14        0.13        0.14      0.56 o 
  -1   3  14        0.64        2.05      1.00 o 
   0   3  14        0.99        2.08      1.10 o 
   1   3  14        2.52        2.51      0.90 o 
   2   3  14        0.47        0.44      0.84 o 
   3   3  14        1.63        2.73      0.91 o 
  -4   4  14        5.09        5.64      0.71 o 
  -3   4  14        0.15       -0.51      0.51 o 
  -2   4  14        3.38        2.41      0.61 o 
  -1   4  14        0.71        0.91      0.92 o 
   0   4  14        2.66        1.43      1.10 o 
   1   4  14        2.90        4.56      0.94 o 
   2   4  14        1.46        0.17      0.90 o 
  -4   5  14        0.00       -0.66      0.66 o 
  -3   5  14        0.00       -0.38      0.51 o 
  -2   5  14        1.01        1.30      0.72 o 
  -1   5  14        6.33        8.21      1.20 o 
   0   5  14        0.82        0.87      0.75 o 
   1   5  14        1.49        1.21      0.90 o 
   2   5  14        0.00       -0.44      0.84 o 
  -4   6  14        0.09       -0.55      0.73 o 
  -3   6  14        0.25       -0.16      1.17 o 
  -2   6  14        0.03        0.07      0.59 o 
  -1   6  14        0.19        1.29      0.61 o 
   0   6  14        1.27        0.24      0.79 o 
   1   6  14        0.05       -0.41      0.79 o 
   2   6  14        1.39        1.89      0.94 o 
  -3   7  14        0.53       -0.31      0.86 o 
  -2   7  14        0.53        0.19      0.78 o 
  -1   7  14        0.79        0.06      0.61 o 
   0   7  14        0.08       -0.79      0.79 o 
   1   7  14        3.27        2.98      0.99 o 
  -3   8  14        0.53       -0.78      0.78 o 
  -2   8  14        3.19        2.13      0.86 o 
  -1   8  14        1.95        1.51      0.63 o 
   0   8  14        0.29        1.10      0.84 o 
   1   8  14        0.00       -0.58      0.84 o 
  -2   9  14        0.68       -0.26      1.30 o 
  -1   9  14        3.48        4.68      0.78 o 
   0   9  14        1.74        1.82      0.90 o 
  -4   1  15        2.03        1.98      0.54 o 
  -3   1  15        0.14        0.54      0.45 o 
  -2   1  15        0.22        0.68      1.04 o 
  -1   1  15        0.77        1.70      1.00 o 
   0   1  15        0.93       -0.92      0.92 o 
   1   1  15        0.49        0.78      1.10 o 
   2   1  15        0.01       -1.04      1.56 o 
  -3   2  15        2.19        2.96      0.51 o 
  -2   2  15        0.05        0.92      1.00 o 
  -1   2  15        0.00        0.91      1.10 o 
   0   2  15        0.31        1.30      1.10 o 
   1   2  15        0.09       -0.45      1.00 o 
  -3   3  15        3.45        4.25      0.67 o 
  -2   3  15        0.45        0.64      0.59 o 
  -1   3  15        2.63        2.21      1.10 o 
   0   3  15        1.15        1.95      1.10 o 
   1   3  15        0.23       -0.64      1.00 o 
  -3   4  15        0.22        0.62      0.86 o 
  -2   4  15        0.87        1.06      0.61 o 
  -1   4  15        0.98        1.56      1.10 o 
   0   4  15        0.03       -0.57      1.00 o 
   1   4  15        0.29       -0.23      0.84 o 
  -3   5  15        0.09       -0.57      0.86 o 
  -2   5  15        0.07        0.23      0.72 o 
  -1   5  15        0.13       -0.64      1.00 o 
   0   5  15        0.02       -1.00      1.00 o 
   1   5  15        0.07       -0.61      0.90 o 
  -2   6  15        4.77        3.89      0.90 o 
  -1   6  15        0.64        0.26      1.00 o 
   0   6  15        0.47       -0.78      1.10 o 
  -1   0  16        5.55        6.75      2.08 o 
  -1   1  16        0.40        0.65      1.28 o 
                                                 
